# Supplementary material for: Mapping Quantitative Trait Loci Associated with Toot Traits Using Sequencing-Based Genotyping Chromosome Segment Substitution Lines Derived from 9311 and Nipponbare in Rice (Oryza sativa L.)
Source: PLoS One. 2016 Mar 24;11(3):e0151796. doi: 10.1371/journal.pone.0151796 (PMC4807085; doi:10.1371/journal.pone.0151796)
Supplement: S1 File — (XLS) [file pone.0151796.s001.xls]

## Sheet: 原始
编号	品种编号	原编号	单株根系性状	单株不定根数(条）	单株不定根总长（cm/株）	根干重（g/株））	总吸收面积（m2/株）	活跃吸收面积（m2/株）	单株根活力（ug.g-1.hr-1）	最长根长（cm）	众数根长（cm）	单穗根系性状	不定根数（个/穗)	不定根总长(cm/穗)	不定根重(g/穗)	不定根总吸收面积（m2/穗）	不定根活跃吸收面积（m2/穗）	不定根根系活力（ug.g-1.hr-1/穗）	单条不定根性状	不定根粗(mm/条)	不定根长(cm/条)	不定根重(mg/条)	单位根重根系性状	单位根干重总吸收面积（m2/g）	单位根干重活跃吸收面积（m2/g）	单位根干重根系活力（ug.g-1.hr-1/g）	抽穗期冠根比	成熟期冠根比
2	L2	C12		135.667	4562.67	1.99556	20.3495	9.90511	2021.43	37.0667	29.6667		33	1109.84	0.485405	4.94988	2.40935	491.699		1	33.6314	14.7093		10.1974	4.96359	1012.97	6.85579	5.90958
3	L3	C98		156.778	3169	2.21556	16.6445	8.20487	975.805	32.6667	26.3333		38.1351	770.838	0.538919	4.04865	1.99578	237.358		1.0078	20.2133	14.1318		7.51255	3.7033	440.434	6.92177	7.90729
4	L4	C104		157.333	2830	2.66667	17.4063	8.62872	1046.9	34.6667	24		45.6774	821.613	0.774194	5.05344	2.50511	303.938		0.997881	17.9873	16.9492		6.52736	3.23577	392.587	6.30792	6.87439
5	L5	C110		160.667	2756.67	2.44333	18.3798	9.07908	1298.68	38.3333	27.6667		42.5294	729.706	0.646765	4.86524	2.40329	343.769		1.04357	17.1577	15.2075		7.52243	3.71586	531.522	7.31014	8.17338
6	L6	C50		144.222	3020.67	2.84444	18.022	8.9481	1293.03	39.6667	28.3333		38.1765	799.588	0.752941	4.77052	2.36861	342.272		1.1094	20.9445	19.7227		6.33584	3.14582	454.58	6.51875	7.62382
7	L7	C99		148.222	2796.67	2.10444	18.5449	9.08929	936.569	35.6667	25.3333		41.6875	786.562	0.591875	5.21576	2.55636	263.41		1.01199	18.8681	14.1979		8.81226	4.31909	445.043	7.58817	8.39147
8	L8	C109		168.778	2966.67	2.36	17.8522	8.81548	965.559	36.3333	24.6667		50.6333	890	0.708	5.35567	2.64464	289.668		1.07242	17.5774	13.9829		7.5645	3.73537	409.135	6.61252	7.32352
9	L9	C105		138.667	2800	2.43556	24.5345	12.08	1104.19	36	25.6667		36.7059	741.176	0.644706	6.49443	3.19763	292.286		1.1274	20.1923	17.5641		10.0735	4.95983	453.364	6.49544	7.58337
10	L10	C58		151.222	3036.67	2.40778	17.0166	8.41668	1118.56	41	28.6667		45.3667	911	0.722333	5.10497	2.525	335.567		1.02057	20.0808	15.9221		7.06734	3.49562	464.559	6.41717	6.75338
11	L11	C108		157.556	3110	2.26	17.0643	8.44274	1110.1	35.3333	25.3333		48.8966	965.172	0.701379	5.29581	2.62016	344.514		1.0811	19.7391	14.3441		7.55056	3.73572	491.195	6.32252	6.26075
13	L13	C112		189	3530	3.19111	18.7687	9.24185	2190.75	32.6667	24.3333		48.6	907.714	0.820571	4.82624	2.37648	563.335		1.21693	18.6772	16.8842		5.88156	2.89612	686.516	5.80223	7.44995
14	L14	C52		155.111	4220	3.35778	21.4005	10.5607	1430.62	40.6667	30		42.303	1150.91	0.915758	5.8365	2.8802	390.168		1.45702	27.2063	21.6476		6.37341	3.14516	426.06	5.93018	8.03975
15	L15	C1		174.889	3738.33	2.97667	18.5686	9.22694	1130.63	35.6667	26		46.2941	989.559	0.787941	4.91522	2.44243	299.284		1.24269	21.3755	17.0203		6.23805	3.09976	379.831	5.71258	7.51312
16	L16	C113		156.333	2826.67	2.80667	17.9327	8.90242	2012.86	37.3333	27.6667		42.6364	770.909	0.765455	4.89073	2.42793	548.963		1.14712	18.081	17.9531		6.38932	3.17188	717.173	7.23001	8.30745
17	L17	C94		148.667	3176.67	2.45222	21.0284	10.3506	1612.22	33	24		38.2286	816.857	0.630571	5.40731	2.66158	414.57		1.30493	21.3677	16.4948		8.57526	4.22091	657.452	7.12596	8.80714
18	L18	C39		177.556	3913.33	2.52556	20.4036	10.0203	1046.23	34.3333	25.3333		48.4242	1067.27	0.688788	5.56462	2.7328	285.337		1.22966	22.0401	14.224		8.07886	3.96754	414.259	7.05499	9.18861
19	L19	C93		143.778	3546.33	2.76333	20.6334	10.1572	2133.76	36	26.3333		39.2121	967.182	0.753636	5.6273	2.77015	581.935		1.47682	24.6654	19.2195		7.46686	3.67571	772.17	7.7121	7.4958
20	L20	C44		166.111	3488	2.39222	17.6422	8.73818	859.35	36	25.6667		45.303	951.273	0.652424	4.81152	2.38314	234.368		1.13177	20.998	14.4013		7.37484	3.65275	359.226	8.07524	8.85996
21	L21	C53		150.222	3233.33	2.80889	17.5179	8.70954	1470.03	34	26.3333		38.6286	831.429	0.722286	4.5046	2.2396	378.007		1.13609	21.5237	18.6982		6.2366	3.10071	523.348	6.50514	8.55211
22	L22	C45		164.333	3362.33	2.84889	17.2969	8.58445	1491.07	37.3333	26.3333		41.0833	840.583	0.712222	4.32424	2.14611	372.768		1.02231	20.4604	17.336		6.07147	3.01326	523.387	7.18487	7.25836
23	L23	C25		143.556	3056.67	2.58	18.4706	9.16082	1747.47	34	25		36.9143	786	0.663429	4.74958	2.35564	449.349		1.14706	21.2926	17.9721		7.15914	3.5507	677.313	7.60034	7.40911
24	L24	C111		149.444	4010.33	2.68	21.8221	10.8206	1258.37	36.6667	26.3333		38.4286	1031.23	0.689143	5.61139	2.78244	323.582		1.24684	26.8349	17.9331		8.14256	4.03754	469.542	6.82711	7.36729
25	L25	C92		169.556	4043.33	3.11111	16.9324	8.45373	1518.79	34.3333	24.6667		44.8824	1070.29	0.823529	4.48211	2.23775	402.033		1.20118	23.8467	18.3486		5.44256	2.71727	488.182	7.44679	6.68794
26	L26	C74		163.778	3126.67	2.51778	20.5984	10.1164	1721.54	35.3333	23		46.0625	879.375	0.708125	5.79331	2.84524	484.182		1.23541	19.0909	15.3731		8.1812	4.01799	683.752	7.04678	6.36256
27	L27	C78		153.889	3216.67	2.66333	17.82	8.83342	1139.72	46.3333	30		41.9697	877.273	0.726364	4.86001	2.40911	310.833		1.14368	20.9025	17.3069		6.69087	3.31668	427.931	7.80726	9.10968
28	L28	C37		153.556	3160	2.52889	15.9245	7.92455	6337.74	46	29		39.4857	812.571	0.650286	4.09486	2.03774	1629.71		1.23517	20.5789	16.4689		6.29702	3.13361	2506.14	7.73286	8.60884
29	L29	C96		170.778	4154	2.70778	18.4449	9.16916	1263.61	37.3333	27.6667		41.5405	1010.43	0.658649	4.4866	2.23034	307.364		1.22576	24.324	15.8556		6.81183	3.38623	466.658	6.9327	8.47962
30	L30	C46		163.889	3750	3.35778	16.3099	8.16038	1821.15	56	31.6667		43.3824	992.647	0.888824	4.31734	2.1601	482.07		1.13288	22.8814	20.4881		4.85736	2.43029	542.369	6.84381	6.90995
31	L31	C30		134.111	1486.67	1.92444	24.7333	12.0722	1247.9	29.6667	13		38.9355	431.613	0.55871	7.18063	3.50485	362.293		1.10356	11.0853	14.3496		12.8522	6.27311	648.445	9.14434	12.0779
32	L32	C51		162.778	3326.67	2.60111	16.6286	8.22821	1381.73	40.3333	25.3333		47.2581	965.806	0.755161	4.82765	2.38884	401.149		1.09761	20.4369	15.9795		6.39287	3.16335	531.209	7.42418	8.57638
33	L33	C11		129	2950	2.56111	20.9414	10.3771	532.041	39	27.3333		34.1471	780.882	0.677941	5.54331	2.74689	140.835		1.28424	22.8682	19.8536		8.17669	4.05181	207.739	7.38134	8.99674
34	L34	C97		135.444	2611.67	2.34111	18.8382	9.3533	1906.71	46	28		32.0789	618.553	0.554474	4.46169	2.21526	451.589		1.19114	19.2822	17.2847		8.04671	3.99524	814.447	8.03275	9.05518
35	L35	C69		160.556	3216.67	2.46556	19.2931	9.55429	1135.45	37	26.3333		45.1562	904.688	0.693438	5.4262	2.68714	319.345		1.18754	20.0346	15.3564		7.82507	3.87511	460.525	7.42497	8.67984
36	L36	C43		166.556	3170	2.62889	20.9514	10.3678	1198.06	37.3333	25.3333		42.8286	815.143	0.676	5.3875	2.66602	308.073		1.15677	19.0327	15.7839		7.96967	3.94381	455.729	7.52367	8.61229
37	L37	C117		153.778	4116.67	2.67778	20.6867	10.283	1530.05	39.3333	25.3333		43.25	1157.81	0.753125	5.81813	2.89209	430.326		1.4198	26.7702	17.4133		7.72532	3.84013	571.387	7.2166	8.07651
38	L38	C83		151.333	3278.33	2.72333	18.9846	9.37187	1247.88	36	24.3333		42.5625	922.031	0.765938	5.33942	2.63584	350.967		1.29515	21.663	17.9956		6.97109	3.44132	458.219	6.90086	8.24073
39	L39	C73		132.333	1880	1.89556	20.2381	9.96919	1078.44	30	16		41.069	583.448	0.588276	6.2808	3.09389	334.687		1.38287	14.2065	14.3241		10.6766	5.25924	568.929	9.10844	9.42593
40	L40	C59		151	2833.33	2.45667	21.0094	10.3561	1333.33	41.3333	29.6667		37.75	708.333	0.614167	5.25234	2.58902	333.332		1.12583	18.7638	16.2693		8.55198	4.21551	542.738	8.50023	8.29319
41	L41	C100		164	3944.33	2.48111	21.3608	10.5422	1070.48	48.6667	30		49.2	1183.3	0.744333	6.40824	3.16267	321.145		1.10366	24.0508	15.1287		8.60937	4.249	431.453	6.49619	9.46989
42	L42	C102		140.333	3376.67	2.52111	18.759	9.2876	870.986	45	29.6667		40.7419	980.323	0.731935	5.44615	2.6964	252.867		1.13539	24.0618	17.9652		7.44075	3.68393	345.477	7.33363	9.71989
43	L43	C106		148.111	3966.67	2.66778	19.1185	9.47827	1262.36	47.6667	30		35.0789	939.474	0.631842	4.52806	2.24485	298.98		1.30983	26.7817	18.012		7.16645	3.55287	473.187	8.66597	10.9321
44	L44	C48		154.222	3540	2.54444	19.0349	9.39125	1011.87	44.6667	31		44.7742	1027.74	0.73871	5.52627	2.72649	293.768		1.1866	22.9539	16.4986		7.48097	3.69089	397.678	8.11878	9.86822
45	L45	C21		137	3260	2.59222	18.1714	9.02723	1534.11	59	32.3333		32.4474	772.105	0.613947	4.30375	2.13803	363.343		1.12409	23.7956	18.9213		7.00997	3.48243	591.814	8.02958	9.69136
46	L46	C80		140.667	3176.67	2.28444	17.3086	8.55847	1427.12	42.3333	29.6667		40.8387	922.258	0.663226	5.02508	2.48472	414.324		1.18009	22.5829	16.2401		7.57673	3.74641	624.71	9.03259	10.0206
47	L47	C90		156	3973	2.69222	17.8844	8.83255	1376.97	45.3333	31		37.9459	966.405	0.654865	4.35026	2.14846	334.938		1.20299	25.4679	17.2578		6.64299	3.28077	511.462	7.80809	10.8417
48	L48	C36		182.667	3866.67	2.50222	21.3226	10.4969	944.453	37.6667	26.3333		44.4324	940.541	0.608649	5.18657	2.55331	229.732		1.21168	21.1679	13.6983		8.52146	4.19504	377.446	7.40453	9.94338
49	L49	C29		139.889	4250	2.56444	18.9377	9.40953	1694.68	44	30.6667		35.9714	1092.86	0.659429	4.86971	2.41959	435.776		1.37728	30.3813	18.332		7.38474	3.66923	660.838	8.23917	9.80709
50	L50	C49		140.333	3150	2.46222	20.6678	10.2408	1239.24	50	28		37.1471	833.824	0.651765	5.47088	2.71079	328.035		1.20665	22.4466	17.5455		8.39395	4.15916	503.302	8.04152	7.53274
51	L51	C35		153.333	3956.67	2.52222	20.8477	10.3421	1112.05	42	30.3333		49.2857	1271.79	0.810714	6.70105	3.32425	357.444		1.11304	25.8043	16.4493		8.26561	4.1004	440.9	7.56828	9.30246
52	L52	C88		150.444	3505.67	2.55222	19.904	9.87558	1131.27	41.3333	29		37.6111	876.417	0.638056	4.97601	2.46889	282.817		1.21196	23.3021	16.9645		7.79871	3.8694	443.249	7.56639	8.37492
53	L53	C87		160	2866.67	2.43889	19.6424	9.72704	1349.15	43.3333	29.3333		38.9189	697.297	0.593243	4.77787	2.36604	328.173		0.997917	17.9167	15.2431		8.05382	3.98831	553.184	8.8492	10.9902
54	L54	C38		141.556	3480	2.65889	17.7536	8.82292	1169.55	43	28.6667		41.0968	1010.32	0.771935	5.15428	2.56149	339.547		1.40581	24.584	18.7834		6.67709	3.31827	439.865	9.29085	7.85676
55	L55	C24		148	3933.33	2.47778	16.3761	8.14835	1165.66	57.6667	33.6667		37	983.333	0.619444	4.09401	2.03709	291.414		1.31757	26.5766	16.7417		6.60917	3.28857	470.444	7.37892	8.64066
57	L57	C116		134.778	3813.33	2.78333	20.6021	10.2199	1558.16	69	42.3333		39.129	1107.1	0.808065	5.98126	2.96707	452.369		1.13026	28.2935	20.6513		7.40196	3.67183	559.817	6.38523	7.06229
59	L59	C72		146.889	3540	2.41111	19.0937	9.45098	968.599	47	30.6667		40.0606	965.455	0.657576	5.20739	2.57754	264.163		1.30938	24.0998	16.4145		7.91907	3.91976	401.723	7.97235	8.68923
60	L60	C15		154	4150	2.92667	16.8581	8.36368	1474.74	42.6667	30.3333		42	1131.82	0.798182	4.59765	2.281	402.202		1.24892	26.9481	19.0043		5.76016	2.85775	503.898	6.36295	8.94142
61	L61	C33		160.556	4000	2.76	17.3499	8.55299	1124.96	41.6667	30.3333		43.7879	1090.91	0.752727	4.73178	2.33263	306.807		1.18547	24.9135	17.1903		6.28618	3.09891	407.594	7.11353	8.3783
62	L62	C84		124.333	3996.67	2.51556	19.9776	9.88957	1192.99	50.3333	34		33.9091	1090	0.686061	5.44843	2.69716	325.36		1.42895	32.1448	20.2324		7.94161	3.93137	474.244	8.03754	7.97251
63	L63	C61		153.333	3706.67	2.47	19.1031	9.43682	952.533	41.3333	30.6667		43.125	1042.5	0.694688	5.37275	2.65411	267.9		1.23478	24.1739	16.1087		7.73405	3.82058	385.641	7.50922	7.54517
64	L64	C82		145.333	4040.33	2.55667	17.7652	8.81645	840.713	45	32.6667		36.3333	1010.08	0.639167	4.44131	2.20411	210.178		1.24771	27.8005	17.5917		6.94859	3.44841	328.832	8.70535	8.72067
65	L65	C91		160.889	3476.67	2.65	18.0671	8.94917	1061.41	38.3333	26.3333		42.5882	920.294	0.701471	4.78246	2.3689	280.962		1.24309	21.6091	16.471		6.81776	3.37704	400.532	7.66709	9.44554
66	L66	C86		150.333	3311.67	2.36556	18.4747	9.13143	1007.98	44	30		37.5833	827.917	0.591389	4.61868	2.28286	251.996		0.977827	22.0288	15.7354		7.80989	3.86016	426.109	7.91827	8.36817
67	L67	C95		154.333	3106.67	2.37111	16.8094	8.34271	1412.23	39.3333	27.6667		38.5833	776.667	0.592778	4.20236	2.08568	353.058		1.0324	20.1296	15.3636		7.08927	3.51848	595.598	8.59934	9.83789
68	L68	C26		143.778	3360	2.53778	19.3078	9.56739	1360.85	43.6667	32		34.0526	795.789	0.601053	4.57291	2.26596	322.306		1.23107	23.3694	17.6507		7.60816	3.76999	536.236	7.912	8.8055
69	L69	C23		154.444	3166.67	2.15889	18.4664	9.10966	1886.97	44	26.3333		43.4375	890.625	0.607187	5.19366	2.56209	530.71		1.18058	20.5036	13.9784		8.55364	4.21961	874.047	8.98405	10.8611
		C107
71	L71	C47		151.333	4433.33	3.07333	18.8925	9.32859	1843.67	56.6667	42		36.8108	1078.38	0.747568	4.59548	2.26912	448.459		1.34361	29.2952	20.3084		6.14724	3.03533	599.891	8.10123	8.95303
72	L72	C41		159.889	3271	2.67556	19.9342	9.87425	1315	53.3333	32.3333		46.4194	949.645	0.776774	5.78735	2.86672	381.773		1.09868	20.458	16.7338		7.45049	3.69054	491.485	8.66694	9.5689
73	L73	C22		151.111	3925.33	2.57778	20.3832	10.0247	937.711	52.6667	34.3333		36.7568	954.811	0.627027	4.95808	2.43845	228.092		1.12721	25.9765	17.0588		7.90728	3.88891	363.767	6.88276	11.0673
74	L74	C27		149.111	3370	2.51667	17.8256	8.82226	1185.48	54.6667	32.3333		35.3158	798.158	0.596053	4.22184	2.08948	280.771		0.938897	22.6006	16.8778		7.083	3.50554	471.05	7.6574	10.4818
75	L75	C101		149.333	3500	2.47778	19.0716	9.46171	1408.75	54	35		40.7273	954.545	0.675758	5.20134	2.58047	384.204		1.2433	23.4375	16.5923		7.69705	3.81863	568.553	7.6287	11.0209
76	L76	C114		143.111	4936.67	3.09556	19.4804	9.64996	634.026	66	37.6667		40.25	1388.44	0.870625	5.47888	2.71405	178.32		1.07376	34.4953	21.6304		6.29304	3.11736	204.818	9.12958	10.2045
77	L77	C115		155.889	4010.67	3.11222	16.8247	8.38542	1418.52	56	35		37.9189	975.568	0.757027	4.09248	2.0397	345.045		1.20171	25.7277	19.9644		5.40599	2.69435	455.79	8.06783	8.34891
78	L78	C28		131.222	2621.33	1.84111	17.5173	8.63551	818.796	54.3333	31.3333		32.8056	655.333	0.460278	4.37932	2.15888	204.699		1.09229	19.9763	14.0305		9.51451	4.69038	444.729	10.7013	8.61161
79	L79	C20		140.778	3270	2.52	19.693	9.76565	1509.63	50.6667	32		32.4872	754.615	0.581538	4.54453	2.25361	348.375		1.09866	23.2281	17.9006		7.81467	3.87526	599.058	7.88139	7.02252
80	L80	C32		168.556	2980	2.10444	17.3492	8.60597	1825.63	38.3333	23.3333		44.6176	788.824	0.557059	4.59243	2.27805	483.255		1.19842	17.6796	12.4852		8.24406	4.08942	867.511	8.20011	8.29403
81	L81	C31		142.944	4110	2.61333	19.0587	9.40931	1222.88	53	36		32.1625	924.75	0.588	4.2882	2.1171	275.147		1.11232	28.7524	18.2822		7.29285	3.6005	467.938	7.78741	10.1112
82	L82	C79		137	2996.67	2.15556	20.1284	9.88822	1303.76	46.3333	30		36.2647	793.235	0.570588	5.3281	2.61747	345.112		1.00243	21.8735	15.734		9.33791	4.58732	604.836	8.69381	8.20149
84	L84	C76		133.778	4306.67	2.98556	19.8716	9.86149	1299.45	65	37.3333		31.6842	1020	0.707105	4.70642	2.33562	307.766		1.05648	32.1927	22.3173		6.6559	3.30307	435.247	7.30517	9.39503
85	L85	C68		155.444	3666.67	2.51444	20.2804	10.0359	1527.35	49.3333	33		39.9714	942.857	0.646571	5.21497	2.58066	392.746		1.16011	23.5883	16.1758		8.06557	3.99131	607.429	7.37561	8.10772
86	L86	C17		123.778	3566.67	2.32444	17.8112	8.81796	835.981	65.3333	38.3333		33.7576	972.727	0.633939	4.85761	2.4049	227.995		1.12029	28.8151	18.7792		7.66257	3.79358	359.648	8.06071	11.4803
87	L87	C10		157.444	4399.33	2.62444	18.9486	9.36379	1590.63	55	36.3333		32.9535	920.791	0.549302	3.96599	1.95986	332.923		1.17502	27.9421	16.669		7.22005	3.56791	606.083	8.395	10.0132
88	L88	C66		164.111	3704.67	2.54667	17.1143	8.48932	1563.12	49	34.6667		36.925	833.55	0.573	3.85072	1.9101	351.702		1.10494	22.5741	15.5179		6.72028	3.3335	613.79	8.31937	12.4658
89	L89	C55		137.444	3411.67	2.35778	19.1448	9.4644	1190.45	47.3333	32.3333		30.1707	748.902	0.517561	4.20252	2.07755	261.319		1.15198	24.8222	17.1544		8.11986	4.01412	504.904	9.10792	12.071
90	L90	C67		150.778	3858.33	2.39667	20.4092	10.0802	1291.67	53	31.6667		37.6944	964.583	0.599167	5.1023	2.52006	322.916		1.12085	25.5895	15.8954		8.51565	4.20594	538.942	8.57024	9.82991
91	L91	C34		145.222	4320	2.44111	17.976	8.93237	1106.02	50.3333	34		35.3243	1050.81	0.593784	4.37254	2.17274	269.031		1.0811	29.7475	16.8095		7.36386	3.65914	453.08	8.81156	10.7416
93	L93	C65		144.444	3626.67	2.23222	20.9404	10.3157	1108.2	49.6667	33.6667		33.3333	836.923	0.515128	4.83239	2.38055	255.739		1.05462	25.1077	15.4538		9.38095	4.62129	496.457	8.25187	9.33385
94	L94	C85		131.556	4158	2.23111	19.0311	9.41537	1238.38	51.6667	34.6667		31.1579	984.789	0.528421	4.50736	2.22996	293.301		1.45693	31.6064	16.9595		8.52986	4.22004	555.052	9.17978	11.3623
95	L95	C77		127.667	3673.33	2.31111	19.2627	9.51239	1239.07	58.6667	39.6667		35.9062	1033.12	0.65	5.41764	2.67536	348.489		1.10705	28.7728	18.1027		8.33483	4.11594	536.136	8.39904	11.2997
96	L96	C40		174.111	4573.33	3.42778	18.3796	9.11979	1080.82	61	38		52.2333	1372	1.02833	5.51388	2.73594	324.247		0.93044	26.2668	19.6873		5.36196	2.66056	315.313	8.87002	9.26555
97	L97	C71		137.889	4116.67	2.48556	20.4226	10.0914	1227.07	59	39		35.4571	1058.57	0.639143	5.25153	2.59493	315.532		1.21112	29.855	18.0258		8.21652	4.06002	493.68	7.61422	10.5684
98	L98	C18		130.444	4696.67	2.86333	18.1883	9.02712	1101.45	65	42		35.5758	1280.91	0.780909	4.96043	2.46194	300.397		1.19591	36.0051	21.9506		6.35213	3.15266	384.676	7.14086	10.0364
100	L100	C63		170.333	3718.33	2.58778	17.5469	8.69942	1342.54	49.3333	33.6667		43.8	956.143	0.665429	4.51206	2.23699	345.225		1.17613	21.8297	15.1924		6.78068	3.36173	518.801	7.76599	10.6037
101	L101	C9		163.556	4821	2.83778	21.3762	10.5524	1410.93	43.6667	29.3333		40.8889	1205.25	0.709444	5.34406	2.63809	352.733		1.18003	29.4762	17.3505		7.53274	3.71853	497.196	6.46124	10.8717
102	L102	C8		170.333	4736.67	2.81667	20.2055	9.96868	1513.52	49.3333	33.3333		45.0882	1253.82	0.745588	5.34851	2.63877	400.637		1.19765	27.8082	16.5362		7.17354	3.53917	537.344	7.76095	11.4106
103	L103	C5		142.667	4984.33	2.41778	20.6473	10.1719	1070.43	51.6667	36.3333		33.7895	1180.5	0.572632	4.89015	2.40913	253.522		1.32009	34.9369	16.947		8.53978	4.20711	442.731	8.58502	13.5844
104	L104	C7		172.111	3850	2.74333	19.7896	9.76621	699.056	47	31.6667		49.9677	1117.74	0.796452	5.74536	2.83535	202.952		1.11556	22.3693	15.9393		7.2137	3.55998	254.82	7.27258	10.1473
105	L105	C6		151.222	4860	2.50556	19.8255	9.77945	1304.13	46.6667	32		40.0294	1286.47	0.663235	5.24791	2.58868	345.211		1.37766	32.1381	16.5687		7.9126	3.90311	520.496	7.74945	11.293
106	L106	C19		180.222	4236.67	2.59889	18.291	9.05008	1951.03	52.6667	34.6667		54.0667	1271	0.779667	5.48729	2.71502	585.308		1.2762	23.508	14.4205		7.038	3.48229	750.716	7.2159	8.63127
107	L107	C70		160	4512.33	3.03556	18.0777	8.97992	1751.94	54.3333	37.6667		38.9189	1097.59	0.738378	4.39727	2.18431	426.147		1.26667	28.2021	18.9722		5.95531	2.95825	577.139	7.55783	9.90833
108	L108	C3		174.556	4880	2.69333	19.5035	9.65732	998.3	51	35.3333		47.6061	1330.91	0.734545	5.31913	2.63381	272.264		1.17059	27.9567	15.4297		7.2414	3.58564	370.656	7.88325	9.40094
109	L109	C2		154.333	3586.67	1.98222	17.4665	8.60493	1118.41	59.6667	34		47.8966	1113.1	0.615172	5.42065	2.67049	347.092		1.17063	23.2397	12.8438		8.8116	4.34105	564.22	9.7343	11.5174
110	L110	C54		147.111	3749.33	1.79444	17.2377	8.35721	1509.15	51.1667	35.6667		44.1333	1124.8	0.538333	5.17132	2.50716	452.744		1.06269	25.4864	12.1979		9.60617	4.65727	841.01	9.74118	12.301
111	L111	C64		147.778	3470	2.27556	17.0369	8.44822	1089.5	48.3333	34.6667		40.303	946.364	0.620606	4.64643	2.30406	297.136		1.16842	23.4812	15.3985		7.48693	3.7126	478.784	9.04053	12.3145
112	L112	C56		153.444	3823.33	2.41222	21.0423	10.4137	911.857	51	35.6667		38.3611	955.833	0.603056	5.26057	2.60343	227.964		1.03838	24.9167	15.7205		8.7232	4.31707	378.015	9.98388	11.0933
113	L113	C42		161.111	3443.67	2.17111	17.4616	8.6608	905.285	46.6667	31.3333		42.6471	911.559	0.574706	4.62219	2.29256	239.634		0.997241	21.3745	13.4759		8.04271	3.98911	416.968	8.77073	14.8023
114	L114	C57		143.444	3166.67	2.13	15.4955	7.63167	1149.98	46.3333	32.3333		37.9706	838.235	0.563824	4.10176	2.02015	304.407		1.03408	22.0759	14.849		7.2749	3.58294	539.897	9.9254	14.7753
115	L115	C14		143.667	4285	2.26444	19.2147	9.487	807.986	50	36		41.7097	1244.03	0.657419	5.57845	2.75429	234.577		1.17633	29.826	15.7618		8.48538	4.18955	356.814	8.50981	13.4521
116	L116	C89		146.444	3380	2.35667	19.7215	9.75427	1149.05	50.3333	28.6667		43.9333	1014	0.707	5.91646	2.92628	344.715		1.27238	23.0804	16.0926		8.3684	4.13901	487.574	9.00802	10.9467
117	L117	C13		174	4500	3.00333	17.2796	8.58977	1316.04	57.3333	39.6667		47.4545	1227.27	0.819091	4.71261	2.34266	358.92		1.09195	25.8621	17.2605		5.75346	2.86008	438.193	8.88938	11.5606
118	L118			148.111	4586.67	2.16667	19.9872	9.88711	619.097	55.6667	33		36.027	1115.68	0.527027	4.86175	2.40497	150.591		1.16579	30.9677	14.6287		9.22486	4.56328	285.737	8.65692	11.9191
119	L119	C119		157.222	5100	2.63111	20.0387	9.87996	910.89	56	37.3333		38.2432	1240.54	0.64	4.87427	2.40323	221.568		1.26572	32.4382	16.735		7.61604	3.75505	346.2	8.13345	12.8154
120	L120	C120		143	4470	2.60111	17.66	8.7447	1215.49	61	43.3333		33.8684	1058.68	0.616053	4.18262	2.07111	287.88		1.12121	31.2587	18.1896		6.78939	3.36191	467.298	8.09996	10.505
122	L122	C122		158.778	3990	2.69222	17.1172	8.45424	1381.07	47	29.3333		46.0968	1158.39	0.781613	4.96951	2.45446	400.955		1.25122	25.1295	16.9559		6.35802	3.14025	512.984	6.70202	6.33715
123	L123	C123		170.778	4990	2.79778	20.9839	10.3481	1689.54	48.6667	34.3333		45.2059	1320.88	0.740588	5.55456	2.7392	447.231		1.44437	29.2193	16.3826		7.5002	3.69868	603.886	7.46505	9.44584
124	L124	C124		180.333	4696.67	2.63	18.5923	9.21389	1142.84	43.6667	28.3333		45.0833	1174.17	0.6575	4.64806	2.30347	285.711		1.32717	26.0444	14.5841		7.0693	3.50338	434.541	7.60456	9.0998
125	L125	C125		179.333	3816.67	2.49778	20.3498	10.0673	1485.62	46	31.3333		44.8333	954.167	0.624444	5.08746	2.51683	371.404		1.26394	21.2825	13.9281		8.14718	4.03051	594.776	8.52669	10.3523
126	L126	C126		159.222	4370	2.70556	18.9811	9.40009	2187.41	52.3333	37.3333		38.7297	1062.97	0.658108	4.61701	2.28651	532.072		1.48221	27.4459	16.9923		7.01558	3.47436	808.487	8.01068	10.0241
127	L127	C127		156.556	4414.67	2.48667	21.9164	10.8181	1208.65	50.3333	36.6667		39.1389	1103.67	0.621667	5.47909	2.70451	302.163		1.10078	28.1987	15.8836		8.81355	4.35043	486.054	7.76273	10.7458
128	L128	C128		175	5076.67	2.69111	17.5889	8.72684	1507.59	53.6667	38.3333		40.3846	1171.54	0.621026	4.05897	2.01389	347.906		1.25714	29.0095	15.3778		6.53591	3.24284	560.212	8.2564	12.0019
129	L129	C129		143.444	4560	2.69556	20.0271	9.97053	1126.2	55.3333	40.6667		39.1212	1243.64	0.735152	5.46193	2.71923	307.145		1.30132	31.7893	18.7916		7.42967	3.69888	417.798	7.42869	11.4662
130	L130	C130		156.222	4550	2.71556	19.9762	9.84783	1122.69	57	38.6667		41.3529	1204.41	0.718824	5.28782	2.60678	297.182		1.23329	29.1252	17.3826		7.35622	3.62645	413.428	7.43781	11.2138
131	L131	C131		144.667	4302	2.32111	21.4534	10.5226	1451.27	55.3333	35.6667		39.4545	1173.27	0.63303	5.85092	2.8698	395.801		1.0553	29.7373	16.0445		9.24272	4.53344	625.247	7.41886	11.8684
132	L132	C132		164.222	4131.67	2.71444	17.0393	8.42375	1112.48	48.3333	33		43.4706	1093.68	0.718529	4.51042	2.22982	294.479		1.28078	25.159	16.5291		6.27729	3.1033	409.836	7.65944	10.0202
133	L133	C133		157.889	4173.33	2.44333	19.3296	9.54425	1273.06	47.3333	34		41.7941	1104.71	0.646765	5.11667	2.52642	336.987		1.15482	26.4321	15.475		7.91117	3.90624	521.035	7.92269	10.4123
134	L134	C134		147	3894.33	2.66778	18.011	8.93086	1464.7	49.6667	32		41.3438	1095.28	0.750313	5.06558	2.51181	411.948		1.18141	26.4921	18.1481		6.75129	3.34768	549.035	8.13869	10.1853
135	L135	C135		177.111	4050	2.97222	18.8545	9.33459	1528.51	46.3333	30.3333		49.8125	1139.06	0.835938	5.30283	2.62535	429.894		1.15182	22.867	16.7817		6.34357	3.14061	514.265	6.59402	10.0349
136	L136	扬稻6号		164	3800	2.64889	20.2714	10.0519	1823.22	37	25.3333		38.8421	900	0.627368	4.80112	2.38072	431.816		1.0813	23.1707	16.1518		7.65279	3.79478	688.297	7.69337	7.68911
137	L137	日本晴		125.667	3030	1.77556	24.2065	11.8125	761.734	47.8333	35		30.5676	737.027	0.431892	5.88807	2.8733	185.287		0.925729	24.1114	14.1291		13.6332	6.65283	429.012	6.11514	8.34911
		扬稻6号		148.333	4100	2.04111	16.8177	8.33934	1887.82	48.3333	32.3333		40.4545	1118.18	0.556667	4.58663	2.27437	514.861		1.15506	27.6404	13.7603		8.23946	4.08569	924.899	9.51388	11.6997

## Sheet: 对照编号
原编号	对照编号
C12	12
C98	98
C104	104
C110	110
C50	50
C99	99
C109	109
C105	105
C58	58
C108	108
C112	112
C52	52
C1	1
C113	113
C94	94
C39	39
C93	93
C44	44
C53	53
C45	45
C25	25
C111	111
C92	92
C74	74
C78	78
C37	37
C96	96
C46	46
C30	30
C51	51
C11	11
C97	97
C69	69
C43	43
C117	117
C83	83
C73	73
C59	59
C100	100
C102	102
C106	106
C48	48
C21	21
C80	80
C90	90
C36	36
C29	29
C49	49
C35	35
C88	88
C87	87
C38	38
C24	24
C116	116
C72	72
C15	15
C33	33
C84	84
C61	61
C82	82
C91	91
C86	86
C95	95
C26	26
C23	23
C107	107
C47	47
C41	41
C22	22
C27	27
C101	101
C114	114
C115	115
C28	28
C20	20
C32	32
C31	31
C79	79
C76	76
C68	68
C17	17
C10	10
C66	66
C55	55
C67	67
C34	34
C65	65
C85	85
C77	77
C40	40
C71	71
C18	18
C63	63
C9	9
C8	8
C5	5
C7	7
C6	6
C19	19
C70	70
C3	3
C2	2
C54	54
C64	64
C56	56
C42	42
C57	57
C14	14
C89	89
C13	13
C119	119
C120	120
C122	122
C123	123
C124	124
C125	125
C126	126
C127	127
C128	128
C129	129
C130	130
C131	131
C132	132
C133	133
C134	134
C135	135
扬稻6号

## Sheet: 对照编号原测定编号
编号	2012品种编号	2011品种编号	原编号	对照编号	单株根系性状	单株不定根数(条）	单株不定根总长（cm/株）	根干重（g/株））	总吸收面积（m2/株）	活跃吸收面积（m2/株）	单株根活力（ug.g-1.hr-1）	最长根长（cm）	众数根长（cm）	单穗根系性状	不定根数（个/穗)	不定根总长(cm/穗)	不定根重(g/穗)	不定根总吸收面积（m2/穗）	不定根活跃吸收面积（m2/穗）	不定根根系活力（ug.g-1.hr-1/穗）	单条不定根性状	不定根粗(mm/条)	不定根长(cm/条)	不定根重(mg/条)	单位根重根系性状	单位根干重总吸收面积（m2/g）	单位根干重活跃吸收面积（m2/g）	单位根干重根系活力（ug.g-1.hr-1/g）	抽穗期冠根比	成熟期冠根比
2	L2	L2	C12	12		135.667	4562.67	1.99556	20.3495	9.90511	2021.43	37.0667	29.6667		33	1109.84	0.485405	4.94988	2.40935	491.699		1	33.6314	14.7093		10.1974	4.96359	1012.97	6.85579	5.90958
3	L3	L3	C98	98		156.778	3169	2.21556	16.6445	8.20487	975.805	32.6667	26.3333		38.1351	770.838	0.538919	4.04865	1.99578	237.358		1.0078	20.2133	14.1318		7.51255	3.7033	440.434	6.92177	7.90729
4	L4	L4	C104	104		157.333	2830	2.66667	17.4063	8.62872	1046.9	34.6667	24		45.6774	821.613	0.774194	5.05344	2.50511	303.938		0.997881	17.9873	16.9492		6.52736	3.23577	392.587	6.30792	6.87439
5	L5	L5	C110	110		160.667	2756.67	2.44333	18.3798	9.07908	1298.68	38.3333	27.6667		42.5294	729.706	0.646765	4.86524	2.40329	343.769		1.04357	17.1577	15.2075		7.52243	3.71586	531.522	7.31014	8.17338
6	L6	L6	C50	50		144.222	3020.67	2.84444	18.022	8.9481	1293.03	39.6667	28.3333		38.1765	799.588	0.752941	4.77052	2.36861	342.272		1.1094	20.9445	19.7227		6.33584	3.14582	454.58	6.51875	7.62382
7	L7	L7	C99	99		148.222	2796.67	2.10444	18.5449	9.08929	936.569	35.6667	25.3333		41.6875	786.562	0.591875	5.21576	2.55636	263.41		1.01199	18.8681	14.1979		8.81226	4.31909	445.043	7.58817	8.39147
8	L8	L8	C109	109		168.778	2966.67	2.36	17.8522	8.81548	965.559	36.3333	24.6667		50.6333	890	0.708	5.35567	2.64464	289.668		1.07242	17.5774	13.9829		7.5645	3.73537	409.135	6.61252	7.32352
9	L9	L9	C105	105		138.667	2800	2.43556	24.5345	12.08	1104.19	36	25.6667		36.7059	741.176	0.644706	6.49443	3.19763	292.286		1.1274	20.1923	17.5641		10.0735	4.95983	453.364	6.49544	7.58337
10	L10	L10	C58	58		151.222	3036.67	2.40778	17.0166	8.41668	1118.56	41	28.6667		45.3667	911	0.722333	5.10497	2.525	335.567		1.02057	20.0808	15.9221		7.06734	3.49562	464.559	6.41717	6.75338
11	L11	L11	C108	108		157.556	3110	2.26	17.0643	8.44274	1110.1	35.3333	25.3333		48.8966	965.172	0.701379	5.29581	2.62016	344.514		1.0811	19.7391	14.3441		7.55056	3.73572	491.195	6.32252	6.26075
13	L13	L13	C112	112		189	3530	3.19111	18.7687	9.24185	2190.75	32.6667	24.3333		48.6	907.714	0.820571	4.82624	2.37648	563.335		1.21693	18.6772	16.8842		5.88156	2.89612	686.516	5.80223	7.44995
14	L14	L14	C52	52		155.111	4220	3.35778	21.4005	10.5607	1430.62	40.6667	30		42.303	1150.91	0.915758	5.8365	2.8802	390.168		1.45702	27.2063	21.6476		6.37341	3.14516	426.06	5.93018	8.03975
15	L15	L15	C1	1		174.889	3738.33	2.97667	18.5686	9.22694	1130.63	35.6667	26		46.2941	989.559	0.787941	4.91522	2.44243	299.284		1.24269	21.3755	17.0203		6.23805	3.09976	379.831	5.71258	7.51312
16	L16	L16	C113	113		156.333	2826.67	2.80667	17.9327	8.90242	2012.86	37.3333	27.6667		42.6364	770.909	0.765455	4.89073	2.42793	548.963		1.14712	18.081	17.9531		6.38932	3.17188	717.173	7.23001	8.30745
17	L17	L17	C94	94		148.667	3176.67	2.45222	21.0284	10.3506	1612.22	33	24		38.2286	816.857	0.630571	5.40731	2.66158	414.57		1.30493	21.3677	16.4948		8.57526	4.22091	657.452	7.12596	8.80714
18	L18	L18	C39	39		177.556	3913.33	2.52556	20.4036	10.0203	1046.23	34.3333	25.3333		48.4242	1067.27	0.688788	5.56462	2.7328	285.337		1.22966	22.0401	14.224		8.07886	3.96754	414.259	7.05499	9.18861
19	L19	L19	C93	93		143.778	3546.33	2.76333	20.6334	10.1572	2133.76	36	26.3333		39.2121	967.182	0.753636	5.6273	2.77015	581.935		1.47682	24.6654	19.2195		7.46686	3.67571	772.17	7.7121	7.4958
20	L20	L20	C44	44		166.111	3488	2.39222	17.6422	8.73818	859.35	36	25.6667		45.303	951.273	0.652424	4.81152	2.38314	234.368		1.13177	20.998	14.4013		7.37484	3.65275	359.226	8.07524	8.85996
21	L21	L21	C53	53		150.222	3233.33	2.80889	17.5179	8.70954	1470.03	34	26.3333		38.6286	831.429	0.722286	4.5046	2.2396	378.007		1.13609	21.5237	18.6982		6.2366	3.10071	523.348	6.50514	8.55211
22	L22	L22	C45	45		164.333	3362.33	2.84889	17.2969	8.58445	1491.07	37.3333	26.3333		41.0833	840.583	0.712222	4.32424	2.14611	372.768		1.02231	20.4604	17.336		6.07147	3.01326	523.387	7.18487	7.25836
23	L23	L23	C25	25		143.556	3056.67	2.58	18.4706	9.16082	1747.47	34	25		36.9143	786	0.663429	4.74958	2.35564	449.349		1.14706	21.2926	17.9721		7.15914	3.5507	677.313	7.60034	7.40911
24	L24	L24	C111	111		149.444	4010.33	2.68	21.8221	10.8206	1258.37	36.6667	26.3333		38.4286	1031.23	0.689143	5.61139	2.78244	323.582		1.24684	26.8349	17.9331		8.14256	4.03754	469.542	6.82711	7.36729
25	L25	L25	C92	92		169.556	4043.33	3.11111	16.9324	8.45373	1518.79	34.3333	24.6667		44.8824	1070.29	0.823529	4.48211	2.23775	402.033		1.20118	23.8467	18.3486		5.44256	2.71727	488.182	7.44679	6.68794
26	L26	L26	C74	74		163.778	3126.67	2.51778	20.5984	10.1164	1721.54	35.3333	23		46.0625	879.375	0.708125	5.79331	2.84524	484.182		1.23541	19.0909	15.3731		8.1812	4.01799	683.752	7.04678	6.36256
27	L27	L27	C78	78		153.889	3216.67	2.66333	17.82	8.83342	1139.72	46.3333	30		41.9697	877.273	0.726364	4.86001	2.40911	310.833		1.14368	20.9025	17.3069		6.69087	3.31668	427.931	7.80726	9.10968
28	L28	L28	C37	37		153.556	3160	2.52889	15.9245	7.92455	6337.74	46	29		39.4857	812.571	0.650286	4.09486	2.03774	1629.71		1.23517	20.5789	16.4689		6.29702	3.13361	2506.14	7.73286	8.60884
29	L29	L29	C96	96		170.778	4154	2.70778	18.4449	9.16916	1263.61	37.3333	27.6667		41.5405	1010.43	0.658649	4.4866	2.23034	307.364		1.22576	24.324	15.8556		6.81183	3.38623	466.658	6.9327	8.47962
30	L30	L30	C46	46		163.889	3750	3.35778	16.3099	8.16038	1821.15	56	31.6667		43.3824	992.647	0.888824	4.31734	2.1601	482.07		1.13288	22.8814	20.4881		4.85736	2.43029	542.369	6.84381	6.90995
31	L31	L31	C30	30		134.111	1486.67	1.92444	24.7333	12.0722	1247.9	29.6667	13		38.9355	431.613	0.55871	7.18063	3.50485	362.293		1.10356	11.0853	14.3496		12.8522	6.27311	648.445	9.14434	12.0779
32	L32	L32	C51	51		162.778	3326.67	2.60111	16.6286	8.22821	1381.73	40.3333	25.3333		47.2581	965.806	0.755161	4.82765	2.38884	401.149		1.09761	20.4369	15.9795		6.39287	3.16335	531.209	7.42418	8.57638
33	L33	L33	C11	11		129	2950	2.56111	20.9414	10.3771	532.041	39	27.3333		34.1471	780.882	0.677941	5.54331	2.74689	140.835		1.28424	22.8682	19.8536		8.17669	4.05181	207.739	7.38134	8.99674
34	L34	L34	C97	97		135.444	2611.67	2.34111	18.8382	9.3533	1906.71	46	28		32.0789	618.553	0.554474	4.46169	2.21526	451.589		1.19114	19.2822	17.2847		8.04671	3.99524	814.447	8.03275	9.05518
35	L35	L35	C69	69		160.556	3216.67	2.46556	19.2931	9.55429	1135.45	37	26.3333		45.1562	904.688	0.693438	5.4262	2.68714	319.345		1.18754	20.0346	15.3564		7.82507	3.87511	460.525	7.42497	8.67984
36	L36	L36	C43	43		166.556	3170	2.62889	20.9514	10.3678	1198.06	37.3333	25.3333		42.8286	815.143	0.676	5.3875	2.66602	308.073		1.15677	19.0327	15.7839		7.96967	3.94381	455.729	7.52367	8.61229
37	L37	L37	C117	117		153.778	4116.67	2.67778	20.6867	10.283	1530.05	39.3333	25.3333		43.25	1157.81	0.753125	5.81813	2.89209	430.326		1.4198	26.7702	17.4133		7.72532	3.84013	571.387	7.2166	8.07651
38	L38	L38	C83	83		151.333	3278.33	2.72333	18.9846	9.37187	1247.88	36	24.3333		42.5625	922.031	0.765938	5.33942	2.63584	350.967		1.29515	21.663	17.9956		6.97109	3.44132	458.219	6.90086	8.24073
39	L39	L39	C73	73		132.333	1880	1.89556	20.2381	9.96919	1078.44	30	16		41.069	583.448	0.588276	6.2808	3.09389	334.687		1.38287	14.2065	14.3241		10.6766	5.25924	568.929	9.10844	9.42593
40	L40	L40	C59	59		151	2833.33	2.45667	21.0094	10.3561	1333.33	41.3333	29.6667		37.75	708.333	0.614167	5.25234	2.58902	333.332		1.12583	18.7638	16.2693		8.55198	4.21551	542.738	8.50023	8.29319
41	L41	L41	C100	100		164	3944.33	2.48111	21.3608	10.5422	1070.48	48.6667	30		49.2	1183.3	0.744333	6.40824	3.16267	321.145		1.10366	24.0508	15.1287		8.60937	4.249	431.453	6.49619	9.46989
42	L42	L42	C102	102		140.333	3376.67	2.52111	18.759	9.2876	870.986	45	29.6667		40.7419	980.323	0.731935	5.44615	2.6964	252.867		1.13539	24.0618	17.9652		7.44075	3.68393	345.477	7.33363	9.71989
43	L43	L43	C106	106		148.111	3966.67	2.66778	19.1185	9.47827	1262.36	47.6667	30		35.0789	939.474	0.631842	4.52806	2.24485	298.98		1.30983	26.7817	18.012		7.16645	3.55287	473.187	8.66597	10.9321
44	L44	L44	C48	48		154.222	3540	2.54444	19.0349	9.39125	1011.87	44.6667	31		44.7742	1027.74	0.73871	5.52627	2.72649	293.768		1.1866	22.9539	16.4986		7.48097	3.69089	397.678	8.11878	9.86822
45	L45	L45	C21	21		137	3260	2.59222	18.1714	9.02723	1534.11	59	32.3333		32.4474	772.105	0.613947	4.30375	2.13803	363.343		1.12409	23.7956	18.9213		7.00997	3.48243	591.814	8.02958	9.69136
46	L46	L46	C80	80		140.667	3176.67	2.28444	17.3086	8.55847	1427.12	42.3333	29.6667		40.8387	922.258	0.663226	5.02508	2.48472	414.324		1.18009	22.5829	16.2401		7.57673	3.74641	624.71	9.03259	10.0206
47	L47	L47	C90	90		156	3973	2.69222	17.8844	8.83255	1376.97	45.3333	31		37.9459	966.405	0.654865	4.35026	2.14846	334.938		1.20299	25.4679	17.2578		6.64299	3.28077	511.462	7.80809	10.8417
48	L48	L48	C36	36		182.667	3866.67	2.50222	21.3226	10.4969	944.453	37.6667	26.3333		44.4324	940.541	0.608649	5.18657	2.55331	229.732		1.21168	21.1679	13.6983		8.52146	4.19504	377.446	7.40453	9.94338
49	L49	L49	C29	29		139.889	4250	2.56444	18.9377	9.40953	1694.68	44	30.6667		35.9714	1092.86	0.659429	4.86971	2.41959	435.776		1.37728	30.3813	18.332		7.38474	3.66923	660.838	8.23917	9.80709
50	L50	L50	C49	49		140.333	3150	2.46222	20.6678	10.2408	1239.24	50	28		37.1471	833.824	0.651765	5.47088	2.71079	328.035		1.20665	22.4466	17.5455		8.39395	4.15916	503.302	8.04152	7.53274
51	L51	L51	C35	35		153.333	3956.67	2.52222	20.8477	10.3421	1112.05	42	30.3333		49.2857	1271.79	0.810714	6.70105	3.32425	357.444		1.11304	25.8043	16.4493		8.26561	4.1004	440.9	7.56828	9.30246
52	L52	L52	C88	88		150.444	3505.67	2.55222	19.904	9.87558	1131.27	41.3333	29		37.6111	876.417	0.638056	4.97601	2.46889	282.817		1.21196	23.3021	16.9645		7.79871	3.8694	443.249	7.56639	8.37492
53	L53	L53	C87	87		160	2866.67	2.43889	19.6424	9.72704	1349.15	43.3333	29.3333		38.9189	697.297	0.593243	4.77787	2.36604	328.173		0.997917	17.9167	15.2431		8.05382	3.98831	553.184	8.8492	10.9902
54	L54	L54	C38	38		141.556	3480	2.65889	17.7536	8.82292	1169.55	43	28.6667		41.0968	1010.32	0.771935	5.15428	2.56149	339.547		1.40581	24.584	18.7834		6.67709	3.31827	439.865	9.29085	7.85676
55	L55	L55	C24	24		148	3933.33	2.47778	16.3761	8.14835	1165.66	57.6667	33.6667		37	983.333	0.619444	4.09401	2.03709	291.414		1.31757	26.5766	16.7417		6.60917	3.28857	470.444	7.37892	8.64066
57	L57	L57	C116	116		134.778	3813.33	2.78333	20.6021	10.2199	1558.16	69	42.3333		39.129	1107.1	0.808065	5.98126	2.96707	452.369		1.13026	28.2935	20.6513		7.40196	3.67183	559.817	6.38523	7.06229
59	L59	L59	C72	72		146.889	3540	2.41111	19.0937	9.45098	968.599	47	30.6667		40.0606	965.455	0.657576	5.20739	2.57754	264.163		1.30938	24.0998	16.4145		7.91907	3.91976	401.723	7.97235	8.68923
60	L60	L60	C15	15		154	4150	2.92667	16.8581	8.36368	1474.74	42.6667	30.3333		42	1131.82	0.798182	4.59765	2.281	402.202		1.24892	26.9481	19.0043		5.76016	2.85775	503.898	6.36295	8.94142
61	L61	L61	C33	33		160.556	4000	2.76	17.3499	8.55299	1124.96	41.6667	30.3333		43.7879	1090.91	0.752727	4.73178	2.33263	306.807		1.18547	24.9135	17.1903		6.28618	3.09891	407.594	7.11353	8.3783
62	L62	L62	C84	84		124.333	3996.67	2.51556	19.9776	9.88957	1192.99	50.3333	34		33.9091	1090	0.686061	5.44843	2.69716	325.36		1.42895	32.1448	20.2324		7.94161	3.93137	474.244	8.03754	7.97251
63	L63	L63	C61	61		153.333	3706.67	2.47	19.1031	9.43682	952.533	41.3333	30.6667		43.125	1042.5	0.694688	5.37275	2.65411	267.9		1.23478	24.1739	16.1087		7.73405	3.82058	385.641	7.50922	7.54517
64	L64	L64	C82	82		145.333	4040.33	2.55667	17.7652	8.81645	840.713	45	32.6667		36.3333	1010.08	0.639167	4.44131	2.20411	210.178		1.24771	27.8005	17.5917		6.94859	3.44841	328.832	8.70535	8.72067
65	L65	L65	C91	91		160.889	3476.67	2.65	18.0671	8.94917	1061.41	38.3333	26.3333		42.5882	920.294	0.701471	4.78246	2.3689	280.962		1.24309	21.6091	16.471		6.81776	3.37704	400.532	7.66709	9.44554
66	L66	L66	C86	86		150.333	3311.67	2.36556	18.4747	9.13143	1007.98	44	30		37.5833	827.917	0.591389	4.61868	2.28286	251.996		0.977827	22.0288	15.7354		7.80989	3.86016	426.109	7.91827	8.36817
67	L67	L67	C95	95		154.333	3106.67	2.37111	16.8094	8.34271	1412.23	39.3333	27.6667		38.5833	776.667	0.592778	4.20236	2.08568	353.058		1.0324	20.1296	15.3636		7.08927	3.51848	595.598	8.59934	9.83789
68	L68	L68	C26	26		143.778	3360	2.53778	19.3078	9.56739	1360.85	43.6667	32		34.0526	795.789	0.601053	4.57291	2.26596	322.306		1.23107	23.3694	17.6507		7.60816	3.76999	536.236	7.912	8.8055
69	L69	L69	C23	23		154.444	3166.67	2.15889	18.4664	9.10966	1886.97	44	26.3333		43.4375	890.625	0.607187	5.19366	2.56209	530.71		1.18058	20.5036	13.9784		8.55364	4.21961	874.047	8.98405	10.8611
			C107	107
71	L71	L71	C47	47		151.333	4433.33	3.07333	18.8925	9.32859	1843.67	56.6667	42		36.8108	1078.38	0.747568	4.59548	2.26912	448.459		1.34361	29.2952	20.3084		6.14724	3.03533	599.891	8.10123	8.95303
72	L72	L72	C41	41		159.889	3271	2.67556	19.9342	9.87425	1315	53.3333	32.3333		46.4194	949.645	0.776774	5.78735	2.86672	381.773		1.09868	20.458	16.7338		7.45049	3.69054	491.485	8.66694	9.5689
73	L73	L73	C22	22		151.111	3925.33	2.57778	20.3832	10.0247	937.711	52.6667	34.3333		36.7568	954.811	0.627027	4.95808	2.43845	228.092		1.12721	25.9765	17.0588		7.90728	3.88891	363.767	6.88276	11.0673
74	L74	L74	C27	27		149.111	3370	2.51667	17.8256	8.82226	1185.48	54.6667	32.3333		35.3158	798.158	0.596053	4.22184	2.08948	280.771		0.938897	22.6006	16.8778		7.083	3.50554	471.05	7.6574	10.4818
75	L75	L75	C101	101		149.333	3500	2.47778	19.0716	9.46171	1408.75	54	35		40.7273	954.545	0.675758	5.20134	2.58047	384.204		1.2433	23.4375	16.5923		7.69705	3.81863	568.553	7.6287	11.0209
76	L76	L76	C114	114		143.111	4936.67	3.09556	19.4804	9.64996	634.026	66	37.6667		40.25	1388.44	0.870625	5.47888	2.71405	178.32		1.07376	34.4953	21.6304		6.29304	3.11736	204.818	9.12958	10.2045
77	L77	L77	C115	115		155.889	4010.67	3.11222	16.8247	8.38542	1418.52	56	35		37.9189	975.568	0.757027	4.09248	2.0397	345.045		1.20171	25.7277	19.9644		5.40599	2.69435	455.79	8.06783	8.34891
78	L78	L78	C28	28		131.222	2621.33	1.84111	17.5173	8.63551	818.796	54.3333	31.3333		32.8056	655.333	0.460278	4.37932	2.15888	204.699		1.09229	19.9763	14.0305		9.51451	4.69038	444.729	10.7013	8.61161
79	L79	L79	C20	20		140.778	3270	2.52	19.693	9.76565	1509.63	50.6667	32		32.4872	754.615	0.581538	4.54453	2.25361	348.375		1.09866	23.2281	17.9006		7.81467	3.87526	599.058	7.88139	7.02252
80	L80	L80	C32	32		168.556	2980	2.10444	17.3492	8.60597	1825.63	38.3333	23.3333		44.6176	788.824	0.557059	4.59243	2.27805	483.255		1.19842	17.6796	12.4852		8.24406	4.08942	867.511	8.20011	8.29403
81	L81	L81	C31	31		142.944	4110	2.61333	19.0587	9.40931	1222.88	53	36		32.1625	924.75	0.588	4.2882	2.1171	275.147		1.11232	28.7524	18.2822		7.29285	3.6005	467.938	7.78741	10.1112
82	L82	L82	C79	79		137	2996.67	2.15556	20.1284	9.88822	1303.76	46.3333	30		36.2647	793.235	0.570588	5.3281	2.61747	345.112		1.00243	21.8735	15.734		9.33791	4.58732	604.836	8.69381	8.20149
84	L84	L84	C76	76		133.778	4306.67	2.98556	19.8716	9.86149	1299.45	65	37.3333		31.6842	1020	0.707105	4.70642	2.33562	307.766		1.05648	32.1927	22.3173		6.6559	3.30307	435.247	7.30517	9.39503
85	L85	L85	C68	68		155.444	3666.67	2.51444	20.2804	10.0359	1527.35	49.3333	33		39.9714	942.857	0.646571	5.21497	2.58066	392.746		1.16011	23.5883	16.1758		8.06557	3.99131	607.429	7.37561	8.10772
86	L86	L86	C17	17		123.778	3566.67	2.32444	17.8112	8.81796	835.981	65.3333	38.3333		33.7576	972.727	0.633939	4.85761	2.4049	227.995		1.12029	28.8151	18.7792		7.66257	3.79358	359.648	8.06071	11.4803
87	L87	L87	C10	10		157.444	4399.33	2.62444	18.9486	9.36379	1590.63	55	36.3333		32.9535	920.791	0.549302	3.96599	1.95986	332.923		1.17502	27.9421	16.669		7.22005	3.56791	606.083	8.395	10.0132
88	L88	L88	C66	66		164.111	3704.67	2.54667	17.1143	8.48932	1563.12	49	34.6667		36.925	833.55	0.573	3.85072	1.9101	351.702		1.10494	22.5741	15.5179		6.72028	3.3335	613.79	8.31937	12.4658
89	L89	L89	C55	55		137.444	3411.67	2.35778	19.1448	9.4644	1190.45	47.3333	32.3333		30.1707	748.902	0.517561	4.20252	2.07755	261.319		1.15198	24.8222	17.1544		8.11986	4.01412	504.904	9.10792	12.071
90	L90	L90	C67	67		150.778	3858.33	2.39667	20.4092	10.0802	1291.67	53	31.6667		37.6944	964.583	0.599167	5.1023	2.52006	322.916		1.12085	25.5895	15.8954		8.51565	4.20594	538.942	8.57024	9.82991
91	L91	L91	C34	34		145.222	4320	2.44111	17.976	8.93237	1106.02	50.3333	34		35.3243	1050.81	0.593784	4.37254	2.17274	269.031		1.0811	29.7475	16.8095		7.36386	3.65914	453.08	8.81156	10.7416
93	L93	L93	C65	65		144.444	3626.67	2.23222	20.9404	10.3157	1108.2	49.6667	33.6667		33.3333	836.923	0.515128	4.83239	2.38055	255.739		1.05462	25.1077	15.4538		9.38095	4.62129	496.457	8.25187	9.33385
94	L94	L94	C85	85		131.556	4158	2.23111	19.0311	9.41537	1238.38	51.6667	34.6667		31.1579	984.789	0.528421	4.50736	2.22996	293.301		1.45693	31.6064	16.9595		8.52986	4.22004	555.052	9.17978	11.3623
95	L95	L95	C77	77		127.667	3673.33	2.31111	19.2627	9.51239	1239.07	58.6667	39.6667		35.9062	1033.12	0.65	5.41764	2.67536	348.489		1.10705	28.7728	18.1027		8.33483	4.11594	536.136	8.39904	11.2997
96	L96	L96	C40	40		174.111	4573.33	3.42778	18.3796	9.11979	1080.82	61	38		52.2333	1372	1.02833	5.51388	2.73594	324.247		0.93044	26.2668	19.6873		5.36196	2.66056	315.313	8.87002	9.26555
97	L97	L97	C71	71		137.889	4116.67	2.48556	20.4226	10.0914	1227.07	59	39		35.4571	1058.57	0.639143	5.25153	2.59493	315.532		1.21112	29.855	18.0258		8.21652	4.06002	493.68	7.61422	10.5684
98	L98	L98	C18	18		130.444	4696.67	2.86333	18.1883	9.02712	1101.45	65	42		35.5758	1280.91	0.780909	4.96043	2.46194	300.397		1.19591	36.0051	21.9506		6.35213	3.15266	384.676	7.14086	10.0364
100	L100	L100	C63	63		170.333	3718.33	2.58778	17.5469	8.69942	1342.54	49.3333	33.6667		43.8	956.143	0.665429	4.51206	2.23699	345.225		1.17613	21.8297	15.1924		6.78068	3.36173	518.801	7.76599	10.6037
101	L101	L101	C9	9		163.556	4821	2.83778	21.3762	10.5524	1410.93	43.6667	29.3333		40.8889	1205.25	0.709444	5.34406	2.63809	352.733		1.18003	29.4762	17.3505		7.53274	3.71853	497.196	6.46124	10.8717
102	L102	L102	C8	8		170.333	4736.67	2.81667	20.2055	9.96868	1513.52	49.3333	33.3333		45.0882	1253.82	0.745588	5.34851	2.63877	400.637		1.19765	27.8082	16.5362		7.17354	3.53917	537.344	7.76095	11.4106
103	L103	L103	C5	5		142.667	4984.33	2.41778	20.6473	10.1719	1070.43	51.6667	36.3333		33.7895	1180.5	0.572632	4.89015	2.40913	253.522		1.32009	34.9369	16.947		8.53978	4.20711	442.731	8.58502	13.5844
104	L104	L104	C7	7		172.111	3850	2.74333	19.7896	9.76621	699.056	47	31.6667		49.9677	1117.74	0.796452	5.74536	2.83535	202.952		1.11556	22.3693	15.9393		7.2137	3.55998	254.82	7.27258	10.1473
105	L105	L105	C6	6		151.222	4860	2.50556	19.8255	9.77945	1304.13	46.6667	32		40.0294	1286.47	0.663235	5.24791	2.58868	345.211		1.37766	32.1381	16.5687		7.9126	3.90311	520.496	7.74945	11.293
106	L106	L106	C19	19		180.222	4236.67	2.59889	18.291	9.05008	1951.03	52.6667	34.6667		54.0667	1271	0.779667	5.48729	2.71502	585.308		1.2762	23.508	14.4205		7.038	3.48229	750.716	7.2159	8.63127
107	L107	L107	C70	70		160	4512.33	3.03556	18.0777	8.97992	1751.94	54.3333	37.6667		38.9189	1097.59	0.738378	4.39727	2.18431	426.147		1.26667	28.2021	18.9722		5.95531	2.95825	577.139	7.55783	9.90833
108	L108	L108	C3	3		174.556	4880	2.69333	19.5035	9.65732	998.3	51	35.3333		47.6061	1330.91	0.734545	5.31913	2.63381	272.264		1.17059	27.9567	15.4297		7.2414	3.58564	370.656	7.88325	9.40094
109	L109	L109	C2	2		154.333	3586.67	1.98222	17.4665	8.60493	1118.41	59.6667	34		47.8966	1113.1	0.615172	5.42065	2.67049	347.092		1.17063	23.2397	12.8438		8.8116	4.34105	564.22	9.7343	11.5174
110	L110	L110	C54	54		147.111	3749.33	1.79444	17.2377	8.35721	1509.15	51.1667	35.6667		44.1333	1124.8	0.538333	5.17132	2.50716	452.744		1.06269	25.4864	12.1979		9.60617	4.65727	841.01	9.74118	12.301
111	L111	L111	C64	64		147.778	3470	2.27556	17.0369	8.44822	1089.5	48.3333	34.6667		40.303	946.364	0.620606	4.64643	2.30406	297.136		1.16842	23.4812	15.3985		7.48693	3.7126	478.784	9.04053	12.3145
112	L112	L112	C56	56		153.444	3823.33	2.41222	21.0423	10.4137	911.857	51	35.6667		38.3611	955.833	0.603056	5.26057	2.60343	227.964		1.03838	24.9167	15.7205		8.7232	4.31707	378.015	9.98388	11.0933
113	L113	L113	C42	42		161.111	3443.67	2.17111	17.4616	8.6608	905.285	46.6667	31.3333		42.6471	911.559	0.574706	4.62219	2.29256	239.634		0.997241	21.3745	13.4759		8.04271	3.98911	416.968	8.77073	14.8023
114	L114	L114	C57	57		143.444	3166.67	2.13	15.4955	7.63167	1149.98	46.3333	32.3333		37.9706	838.235	0.563824	4.10176	2.02015	304.407		1.03408	22.0759	14.849		7.2749	3.58294	539.897	9.9254	14.7753
115	L115	L115	C14	14		143.667	4285	2.26444	19.2147	9.487	807.986	50	36		41.7097	1244.03	0.657419	5.57845	2.75429	234.577		1.17633	29.826	15.7618		8.48538	4.18955	356.814	8.50981	13.4521
116	L116	L116	C89	89		146.444	3380	2.35667	19.7215	9.75427	1149.05	50.3333	28.6667		43.9333	1014	0.707	5.91646	2.92628	344.715		1.27238	23.0804	16.0926		8.3684	4.13901	487.574	9.00802	10.9467
117	L117	L117	C13	13		174	4500	3.00333	17.2796	8.58977	1316.04	57.3333	39.6667		47.4545	1227.27	0.819091	4.71261	2.34266	358.92		1.09195	25.8621	17.2605		5.75346	2.86008	438.193	8.88938	11.5606
118	L118	L118				148.111	4586.67	2.16667	19.9872	9.88711	619.097	55.6667	33		36.027	1115.68	0.527027	4.86175	2.40497	150.591		1.16579	30.9677	14.6287		9.22486	4.56328	285.737	8.65692	11.9191
119	L119	L119	C119	119		157.222	5100	2.63111	20.0387	9.87996	910.89	56	37.3333		38.2432	1240.54	0.64	4.87427	2.40323	221.568		1.26572	32.4382	16.735		7.61604	3.75505	346.2	8.13345	12.8154
120	L120	L120	C120	120		143	4470	2.60111	17.66	8.7447	1215.49	61	43.3333		33.8684	1058.68	0.616053	4.18262	2.07111	287.88		1.12121	31.2587	18.1896		6.78939	3.36191	467.298	8.09996	10.505
122	L122	L122	C122	122		158.778	3990	2.69222	17.1172	8.45424	1381.07	47	29.3333		46.0968	1158.39	0.781613	4.96951	2.45446	400.955		1.25122	25.1295	16.9559		6.35802	3.14025	512.984	6.70202	6.33715
123	L123	L123	C123	123		170.778	4990	2.79778	20.9839	10.3481	1689.54	48.6667	34.3333		45.2059	1320.88	0.740588	5.55456	2.7392	447.231		1.44437	29.2193	16.3826		7.5002	3.69868	603.886	7.46505	9.44584
124	L124	L124	C124	124		180.333	4696.67	2.63	18.5923	9.21389	1142.84	43.6667	28.3333		45.0833	1174.17	0.6575	4.64806	2.30347	285.711		1.32717	26.0444	14.5841		7.0693	3.50338	434.541	7.60456	9.0998
125	L125	L125	C125	125		179.333	3816.67	2.49778	20.3498	10.0673	1485.62	46	31.3333		44.8333	954.167	0.624444	5.08746	2.51683	371.404		1.26394	21.2825	13.9281		8.14718	4.03051	594.776	8.52669	10.3523
126	L126	L126	C126	126		159.222	4370	2.70556	18.9811	9.40009	2187.41	52.3333	37.3333		38.7297	1062.97	0.658108	4.61701	2.28651	532.072		1.48221	27.4459	16.9923		7.01558	3.47436	808.487	8.01068	10.0241
127	L127	L127	C127	127		156.556	4414.67	2.48667	21.9164	10.8181	1208.65	50.3333	36.6667		39.1389	1103.67	0.621667	5.47909	2.70451	302.163		1.10078	28.1987	15.8836		8.81355	4.35043	486.054	7.76273	10.7458
128	L128	L128	C128	128		175	5076.67	2.69111	17.5889	8.72684	1507.59	53.6667	38.3333		40.3846	1171.54	0.621026	4.05897	2.01389	347.906		1.25714	29.0095	15.3778		6.53591	3.24284	560.212	8.2564	12.0019
129	L129	L129	C129	129		143.444	4560	2.69556	20.0271	9.97053	1126.2	55.3333	40.6667		39.1212	1243.64	0.735152	5.46193	2.71923	307.145		1.30132	31.7893	18.7916		7.42967	3.69888	417.798	7.42869	11.4662
130	L130	L130	C130	130		156.222	4550	2.71556	19.9762	9.84783	1122.69	57	38.6667		41.3529	1204.41	0.718824	5.28782	2.60678	297.182		1.23329	29.1252	17.3826		7.35622	3.62645	413.428	7.43781	11.2138
131	L131	L131	C131	131		144.667	4302	2.32111	21.4534	10.5226	1451.27	55.3333	35.6667		39.4545	1173.27	0.63303	5.85092	2.8698	395.801		1.0553	29.7373	16.0445		9.24272	4.53344	625.247	7.41886	11.8684
132	L132	L132	C132	132		164.222	4131.67	2.71444	17.0393	8.42375	1112.48	48.3333	33		43.4706	1093.68	0.718529	4.51042	2.22982	294.479		1.28078	25.159	16.5291		6.27729	3.1033	409.836	7.65944	10.0202
133	L133	L133	C133	133		157.889	4173.33	2.44333	19.3296	9.54425	1273.06	47.3333	34		41.7941	1104.71	0.646765	5.11667	2.52642	336.987		1.15482	26.4321	15.475		7.91117	3.90624	521.035	7.92269	10.4123
134	L134	L134	C134	134		147	3894.33	2.66778	18.011	8.93086	1464.7	49.6667	32		41.3438	1095.28	0.750313	5.06558	2.51181	411.948		1.18141	26.4921	18.1481		6.75129	3.34768	549.035	8.13869	10.1853
135	L135	L135	C135	135		177.111	4050	2.97222	18.8545	9.33459	1528.51	46.3333	30.3333		49.8125	1139.06	0.835938	5.30283	2.62535	429.894		1.15182	22.867	16.7817		6.34357	3.14061	514.265	6.59402	10.0349
			扬稻6号			148.333	4100	2.04111	16.8177	8.33934	1887.82	48.3333	32.3333		40.4545	1118.18	0.556667	4.58663	2.27437	514.861		1.15506	27.6404	13.7603		8.23946	4.08569	924.899	9.51388	11.6997

## Sheet: 原测定编号排序
编号	2012品种编号	2011品种编号	原编号	对照编号	单株根系性状	单株不定根数(条）	单株不定根总长（cm/株）	根干重（g/株））	总吸收面积（m2/株）	活跃吸收面积（m2/株）	单株根活力（ug.g-1.hr-1）	最长根长（cm）	众数根长（cm）	单穗根系性状	不定根数（个/穗)	不定根总长(cm/穗)	不定根重(g/穗)	不定根总吸收面积（m2/穗）	不定根活跃吸收面积（m2/穗）	不定根根系活力（ug.g-1.hr-1/穗）	单条不定根性状	不定根粗(mm/条)	不定根长(cm/条)	不定根重(mg/条)	单位根重根系性状	单位根干重总吸收面积（m2/g）	单位根干重活跃吸收面积（m2/g）	单位根干重根系活力（ug.g-1.hr-1/g）	抽穗期冠根比	成熟期冠根比
15	L15	L15	C1	1		174.889	3738.33	2.97667	18.5686	9.22694	1130.63	35.6667	26		46.2941	989.559	0.787941	4.91522	2.44243	299.284		1.24269	21.3755	17.0203		6.23805	3.09976	379.831	5.71258	7.51312
109	L109	L109	C2	2		154.333	3586.67	1.98222	17.4665	8.60493	1118.41	59.6667	34		47.8966	1113.1	0.615172	5.42065	2.67049	347.092		1.17063	23.2397	12.8438		8.8116	4.34105	564.22	9.7343	11.5174
108	L108	L108	C3	3		174.556	4880	2.69333	19.5035	9.65732	998.3	51	35.3333		47.6061	1330.91	0.734545	5.31913	2.63381	272.264		1.17059	27.9567	15.4297		7.2414	3.58564	370.656	7.88325	9.40094
103	L103	L103	C5	5		142.667	4984.33	2.41778	20.6473	10.1719	1070.43	51.6667	36.3333		33.7895	1180.5	0.572632	4.89015	2.40913	253.522		1.32009	34.9369	16.947		8.53978	4.20711	442.731	8.58502	13.5844
105	L105	L105	C6	6		151.222	4860	2.50556	19.8255	9.77945	1304.13	46.6667	32		40.0294	1286.47	0.663235	5.24791	2.58868	345.211		1.37766	32.1381	16.5687		7.9126	3.90311	520.496	7.74945	11.293
104	L104	L104	C7	7		172.111	3850	2.74333	19.7896	9.76621	699.056	47	31.6667		49.9677	1117.74	0.796452	5.74536	2.83535	202.952		1.11556	22.3693	15.9393		7.2137	3.55998	254.82	7.27258	10.1473
102	L102	L102	C8	8		170.333	4736.67	2.81667	20.2055	9.96868	1513.52	49.3333	33.3333		45.0882	1253.82	0.745588	5.34851	2.63877	400.637		1.19765	27.8082	16.5362		7.17354	3.53917	537.344	7.76095	11.4106
101	L101	L101	C9	9		163.556	4821	2.83778	21.3762	10.5524	1410.93	43.6667	29.3333		40.8889	1205.25	0.709444	5.34406	2.63809	352.733		1.18003	29.4762	17.3505		7.53274	3.71853	497.196	6.46124	10.8717
87	L87	L87	C10	10		157.444	4399.33	2.62444	18.9486	9.36379	1590.63	55	36.3333		32.9535	920.791	0.549302	3.96599	1.95986	332.923		1.17502	27.9421	16.669		7.22005	3.56791	606.083	8.395	10.0132
33	L33	L33	C11	11		129	2950	2.56111	20.9414	10.3771	532.041	39	27.3333		34.1471	780.882	0.677941	5.54331	2.74689	140.835		1.28424	22.8682	19.8536		8.17669	4.05181	207.739	7.38134	8.99674
2	L2	L2	C12	12		135.667	4562.67	1.99556	20.3495	9.90511	2021.43	37.0667	29.6667		33	1109.84	0.485405	4.94988	2.40935	491.699		1	33.6314	14.7093		10.1974	4.96359	1012.97	6.85579	5.90958
117	L117	L117	C13	13		174	4500	3.00333	17.2796	8.58977	1316.04	57.3333	39.6667		47.4545	1227.27	0.819091	4.71261	2.34266	358.92		1.09195	25.8621	17.2605		5.75346	2.86008	438.193	8.88938	11.5606
115	L115	L115	C14	14		143.667	4285	2.26444	19.2147	9.487	807.986	50	36		41.7097	1244.03	0.657419	5.57845	2.75429	234.577		1.17633	29.826	15.7618		8.48538	4.18955	356.814	8.50981	13.4521
60	L60	L60	C15	15		154	4150	2.92667	16.8581	8.36368	1474.74	42.6667	30.3333		42	1131.82	0.798182	4.59765	2.281	402.202		1.24892	26.9481	19.0043		5.76016	2.85775	503.898	6.36295	8.94142
86	L86	L86	C17	17		123.778	3566.67	2.32444	17.8112	8.81796	835.981	65.3333	38.3333		33.7576	972.727	0.633939	4.85761	2.4049	227.995		1.12029	28.8151	18.7792		7.66257	3.79358	359.648	8.06071	11.4803
98	L98	L98	C18	18		130.444	4696.67	2.86333	18.1883	9.02712	1101.45	65	42		35.5758	1280.91	0.780909	4.96043	2.46194	300.397		1.19591	36.0051	21.9506		6.35213	3.15266	384.676	7.14086	10.0364
106	L106	L106	C19	19		180.222	4236.67	2.59889	18.291	9.05008	1951.03	52.6667	34.6667		54.0667	1271	0.779667	5.48729	2.71502	585.308		1.2762	23.508	14.4205		7.038	3.48229	750.716	7.2159	8.63127
79	L79	L79	C20	20		140.778	3270	2.52	19.693	9.76565	1509.63	50.6667	32		32.4872	754.615	0.581538	4.54453	2.25361	348.375		1.09866	23.2281	17.9006		7.81467	3.87526	599.058	7.88139	7.02252
45	L45	L45	C21	21		137	3260	2.59222	18.1714	9.02723	1534.11	59	32.3333		32.4474	772.105	0.613947	4.30375	2.13803	363.343		1.12409	23.7956	18.9213		7.00997	3.48243	591.814	8.02958	9.69136
73	L73	L73	C22	22		151.111	3925.33	2.57778	20.3832	10.0247	937.711	52.6667	34.3333		36.7568	954.811	0.627027	4.95808	2.43845	228.092		1.12721	25.9765	17.0588		7.90728	3.88891	363.767	6.88276	11.0673
69	L69	L69	C23	23		154.444	3166.67	2.15889	18.4664	9.10966	1886.97	44	26.3333		43.4375	890.625	0.607187	5.19366	2.56209	530.71		1.18058	20.5036	13.9784		8.55364	4.21961	874.047	8.98405	10.8611
55	L55	L55	C24	24		148	3933.33	2.47778	16.3761	8.14835	1165.66	57.6667	33.6667		37	983.333	0.619444	4.09401	2.03709	291.414		1.31757	26.5766	16.7417		6.60917	3.28857	470.444	7.37892	8.64066
23	L23	L23	C25	25		143.556	3056.67	2.58	18.4706	9.16082	1747.47	34	25		36.9143	786	0.663429	4.74958	2.35564	449.349		1.14706	21.2926	17.9721		7.15914	3.5507	677.313	7.60034	7.40911
68	L68	L68	C26	26		143.778	3360	2.53778	19.3078	9.56739	1360.85	43.6667	32		34.0526	795.789	0.601053	4.57291	2.26596	322.306		1.23107	23.3694	17.6507		7.60816	3.76999	536.236	7.912	8.8055
74	L74	L74	C27	27		149.111	3370	2.51667	17.8256	8.82226	1185.48	54.6667	32.3333		35.3158	798.158	0.596053	4.22184	2.08948	280.771		0.938897	22.6006	16.8778		7.083	3.50554	471.05	7.6574	10.4818
78	L78	L78	C28	28		131.222	2621.33	1.84111	17.5173	8.63551	818.796	54.3333	31.3333		32.8056	655.333	0.460278	4.37932	2.15888	204.699		1.09229	19.9763	14.0305		9.51451	4.69038	444.729	10.7013	8.61161
49	L49	L49	C29	29		139.889	4250	2.56444	18.9377	9.40953	1694.68	44	30.6667		35.9714	1092.86	0.659429	4.86971	2.41959	435.776		1.37728	30.3813	18.332		7.38474	3.66923	660.838	8.23917	9.80709
31	L31	L31	C30	30		134.111	1486.67	1.92444	24.7333	12.0722	1247.9	29.6667	13		38.9355	431.613	0.55871	7.18063	3.50485	362.293		1.10356	11.0853	14.3496		12.8522	6.27311	648.445	9.14434	12.0779
81	L81	L81	C31	31		142.944	4110	2.61333	19.0587	9.40931	1222.88	53	36		32.1625	924.75	0.588	4.2882	2.1171	275.147		1.11232	28.7524	18.2822		7.29285	3.6005	467.938	7.78741	10.1112
80	L80	L80	C32	32		168.556	2980	2.10444	17.3492	8.60597	1825.63	38.3333	23.3333		44.6176	788.824	0.557059	4.59243	2.27805	483.255		1.19842	17.6796	12.4852		8.24406	4.08942	867.511	8.20011	8.29403
61	L61	L61	C33	33		160.556	4000	2.76	17.3499	8.55299	1124.96	41.6667	30.3333		43.7879	1090.91	0.752727	4.73178	2.33263	306.807		1.18547	24.9135	17.1903		6.28618	3.09891	407.594	7.11353	8.3783
91	L91	L91	C34	34		145.222	4320	2.44111	17.976	8.93237	1106.02	50.3333	34		35.3243	1050.81	0.593784	4.37254	2.17274	269.031		1.0811	29.7475	16.8095		7.36386	3.65914	453.08	8.81156	10.7416
51	L51	L51	C35	35		153.333	3956.67	2.52222	20.8477	10.3421	1112.05	42	30.3333		49.2857	1271.79	0.810714	6.70105	3.32425	357.444		1.11304	25.8043	16.4493		8.26561	4.1004	440.9	7.56828	9.30246
48	L48	L48	C36	36		182.667	3866.67	2.50222	21.3226	10.4969	944.453	37.6667	26.3333		44.4324	940.541	0.608649	5.18657	2.55331	229.732		1.21168	21.1679	13.6983		8.52146	4.19504	377.446	7.40453	9.94338
28	L28	L28	C37	37		153.556	3160	2.52889	15.9245	7.92455	6337.74	46	29		39.4857	812.571	0.650286	4.09486	2.03774	1629.71		1.23517	20.5789	16.4689		6.29702	3.13361	2506.14	7.73286	8.60884
54	L54	L54	C38	38		141.556	3480	2.65889	17.7536	8.82292	1169.55	43	28.6667		41.0968	1010.32	0.771935	5.15428	2.56149	339.547		1.40581	24.584	18.7834		6.67709	3.31827	439.865	9.29085	7.85676
18	L18	L18	C39	39		177.556	3913.33	2.52556	20.4036	10.0203	1046.23	34.3333	25.3333		48.4242	1067.27	0.688788	5.56462	2.7328	285.337		1.22966	22.0401	14.224		8.07886	3.96754	414.259	7.05499	9.18861
96	L96	L96	C40	40		174.111	4573.33	3.42778	18.3796	9.11979	1080.82	61	38		52.2333	1372	1.02833	5.51388	2.73594	324.247		0.93044	26.2668	19.6873		5.36196	2.66056	315.313	8.87002	9.26555
72	L72	L72	C41	41		159.889	3271	2.67556	19.9342	9.87425	1315	53.3333	32.3333		46.4194	949.645	0.776774	5.78735	2.86672	381.773		1.09868	20.458	16.7338		7.45049	3.69054	491.485	8.66694	9.5689
113	L113	L113	C42	42		161.111	3443.67	2.17111	17.4616	8.6608	905.285	46.6667	31.3333		42.6471	911.559	0.574706	4.62219	2.29256	239.634		0.997241	21.3745	13.4759		8.04271	3.98911	416.968	8.77073	14.8023
36	L36	L36	C43	43		166.556	3170	2.62889	20.9514	10.3678	1198.06	37.3333	25.3333		42.8286	815.143	0.676	5.3875	2.66602	308.073		1.15677	19.0327	15.7839		7.96967	3.94381	455.729	7.52367	8.61229
20	L20	L20	C44	44		166.111	3488	2.39222	17.6422	8.73818	859.35	36	25.6667		45.303	951.273	0.652424	4.81152	2.38314	234.368		1.13177	20.998	14.4013		7.37484	3.65275	359.226	8.07524	8.85996
22	L22	L22	C45	45		164.333	3362.33	2.84889	17.2969	8.58445	1491.07	37.3333	26.3333		41.0833	840.583	0.712222	4.32424	2.14611	372.768		1.02231	20.4604	17.336		6.07147	3.01326	523.387	7.18487	7.25836
30	L30	L30	C46	46		163.889	3750	3.35778	16.3099	8.16038	1821.15	56	31.6667		43.3824	992.647	0.888824	4.31734	2.1601	482.07		1.13288	22.8814	20.4881		4.85736	2.43029	542.369	6.84381	6.90995
71	L71	L71	C47	47		151.333	4433.33	3.07333	18.8925	9.32859	1843.67	56.6667	42		36.8108	1078.38	0.747568	4.59548	2.26912	448.459		1.34361	29.2952	20.3084		6.14724	3.03533	599.891	8.10123	8.95303
44	L44	L44	C48	48		154.222	3540	2.54444	19.0349	9.39125	1011.87	44.6667	31		44.7742	1027.74	0.73871	5.52627	2.72649	293.768		1.1866	22.9539	16.4986		7.48097	3.69089	397.678	8.11878	9.86822
50	L50	L50	C49	49		140.333	3150	2.46222	20.6678	10.2408	1239.24	50	28		37.1471	833.824	0.651765	5.47088	2.71079	328.035		1.20665	22.4466	17.5455		8.39395	4.15916	503.302	8.04152	7.53274
6	L6	L6	C50	50		144.222	3020.67	2.84444	18.022	8.9481	1293.03	39.6667	28.3333		38.1765	799.588	0.752941	4.77052	2.36861	342.272		1.1094	20.9445	19.7227		6.33584	3.14582	454.58	6.51875	7.62382
32	L32	L32	C51	51		162.778	3326.67	2.60111	16.6286	8.22821	1381.73	40.3333	25.3333		47.2581	965.806	0.755161	4.82765	2.38884	401.149		1.09761	20.4369	15.9795		6.39287	3.16335	531.209	7.42418	8.57638
14	L14	L14	C52	52		155.111	4220	3.35778	21.4005	10.5607	1430.62	40.6667	30		42.303	1150.91	0.915758	5.8365	2.8802	390.168		1.45702	27.2063	21.6476		6.37341	3.14516	426.06	5.93018	8.03975
21	L21	L21	C53	53		150.222	3233.33	2.80889	17.5179	8.70954	1470.03	34	26.3333		38.6286	831.429	0.722286	4.5046	2.2396	378.007		1.13609	21.5237	18.6982		6.2366	3.10071	523.348	6.50514	8.55211
110	L110	L110	C54	54		147.111	3749.33	1.79444	17.2377	8.35721	1509.15	51.1667	35.6667		44.1333	1124.8	0.538333	5.17132	2.50716	452.744		1.06269	25.4864	12.1979		9.60617	4.65727	841.01	9.74118	12.301
89	L89	L89	C55	55		137.444	3411.67	2.35778	19.1448	9.4644	1190.45	47.3333	32.3333		30.1707	748.902	0.517561	4.20252	2.07755	261.319		1.15198	24.8222	17.1544		8.11986	4.01412	504.904	9.10792	12.071
112	L112	L112	C56	56		153.444	3823.33	2.41222	21.0423	10.4137	911.857	51	35.6667		38.3611	955.833	0.603056	5.26057	2.60343	227.964		1.03838	24.9167	15.7205		8.7232	4.31707	378.015	9.98388	11.0933
114	L114	L114	C57	57		143.444	3166.67	2.13	15.4955	7.63167	1149.98	46.3333	32.3333		37.9706	838.235	0.563824	4.10176	2.02015	304.407		1.03408	22.0759	14.849		7.2749	3.58294	539.897	9.9254	14.7753
10	L10	L10	C58	58		151.222	3036.67	2.40778	17.0166	8.41668	1118.56	41	28.6667		45.3667	911	0.722333	5.10497	2.525	335.567		1.02057	20.0808	15.9221		7.06734	3.49562	464.559	6.41717	6.75338
40	L40	L40	C59	59		151	2833.33	2.45667	21.0094	10.3561	1333.33	41.3333	29.6667		37.75	708.333	0.614167	5.25234	2.58902	333.332		1.12583	18.7638	16.2693		8.55198	4.21551	542.738	8.50023	8.29319
63	L63	L63	C61	61		153.333	3706.67	2.47	19.1031	9.43682	952.533	41.3333	30.6667		43.125	1042.5	0.694688	5.37275	2.65411	267.9		1.23478	24.1739	16.1087		7.73405	3.82058	385.641	7.50922	7.54517
100	L100	L100	C63	63		170.333	3718.33	2.58778	17.5469	8.69942	1342.54	49.3333	33.6667		43.8	956.143	0.665429	4.51206	2.23699	345.225		1.17613	21.8297	15.1924		6.78068	3.36173	518.801	7.76599	10.6037
111	L111	L111	C64	64		147.778	3470	2.27556	17.0369	8.44822	1089.5	48.3333	34.6667		40.303	946.364	0.620606	4.64643	2.30406	297.136		1.16842	23.4812	15.3985		7.48693	3.7126	478.784	9.04053	12.3145
93	L93	L93	C65	65		144.444	3626.67	2.23222	20.9404	10.3157	1108.2	49.6667	33.6667		33.3333	836.923	0.515128	4.83239	2.38055	255.739		1.05462	25.1077	15.4538		9.38095	4.62129	496.457	8.25187	9.33385
88	L88	L88	C66	66		164.111	3704.67	2.54667	17.1143	8.48932	1563.12	49	34.6667		36.925	833.55	0.573	3.85072	1.9101	351.702		1.10494	22.5741	15.5179		6.72028	3.3335	613.79	8.31937	12.4658
90	L90	L90	C67	67		150.778	3858.33	2.39667	20.4092	10.0802	1291.67	53	31.6667		37.6944	964.583	0.599167	5.1023	2.52006	322.916		1.12085	25.5895	15.8954		8.51565	4.20594	538.942	8.57024	9.82991
85	L85	L85	C68	68		155.444	3666.67	2.51444	20.2804	10.0359	1527.35	49.3333	33		39.9714	942.857	0.646571	5.21497	2.58066	392.746		1.16011	23.5883	16.1758		8.06557	3.99131	607.429	7.37561	8.10772
35	L35	L35	C69	69		160.556	3216.67	2.46556	19.2931	9.55429	1135.45	37	26.3333		45.1562	904.688	0.693438	5.4262	2.68714	319.345		1.18754	20.0346	15.3564		7.82507	3.87511	460.525	7.42497	8.67984
107	L107	L107	C70	70		160	4512.33	3.03556	18.0777	8.97992	1751.94	54.3333	37.6667		38.9189	1097.59	0.738378	4.39727	2.18431	426.147		1.26667	28.2021	18.9722		5.95531	2.95825	577.139	7.55783	9.90833
97	L97	L97	C71	71		137.889	4116.67	2.48556	20.4226	10.0914	1227.07	59	39		35.4571	1058.57	0.639143	5.25153	2.59493	315.532		1.21112	29.855	18.0258		8.21652	4.06002	493.68	7.61422	10.5684
59	L59	L59	C72	72		146.889	3540	2.41111	19.0937	9.45098	968.599	47	30.6667		40.0606	965.455	0.657576	5.20739	2.57754	264.163		1.30938	24.0998	16.4145		7.91907	3.91976	401.723	7.97235	8.68923
39	L39	L39	C73	73		132.333	1880	1.89556	20.2381	9.96919	1078.44	30	16		41.069	583.448	0.588276	6.2808	3.09389	334.687		1.38287	14.2065	14.3241		10.6766	5.25924	568.929	9.10844	9.42593
26	L26	L26	C74	74		163.778	3126.67	2.51778	20.5984	10.1164	1721.54	35.3333	23		46.0625	879.375	0.708125	5.79331	2.84524	484.182		1.23541	19.0909	15.3731		8.1812	4.01799	683.752	7.04678	6.36256
84	L84	L84	C76	76		133.778	4306.67	2.98556	19.8716	9.86149	1299.45	65	37.3333		31.6842	1020	0.707105	4.70642	2.33562	307.766		1.05648	32.1927	22.3173		6.6559	3.30307	435.247	7.30517	9.39503
95	L95	L95	C77	77		127.667	3673.33	2.31111	19.2627	9.51239	1239.07	58.6667	39.6667		35.9062	1033.12	0.65	5.41764	2.67536	348.489		1.10705	28.7728	18.1027		8.33483	4.11594	536.136	8.39904	11.2997
27	L27	L27	C78	78		153.889	3216.67	2.66333	17.82	8.83342	1139.72	46.3333	30		41.9697	877.273	0.726364	4.86001	2.40911	310.833		1.14368	20.9025	17.3069		6.69087	3.31668	427.931	7.80726	9.10968
82	L82	L82	C79	79		137	2996.67	2.15556	20.1284	9.88822	1303.76	46.3333	30		36.2647	793.235	0.570588	5.3281	2.61747	345.112		1.00243	21.8735	15.734		9.33791	4.58732	604.836	8.69381	8.20149
46	L46	L46	C80	80		140.667	3176.67	2.28444	17.3086	8.55847	1427.12	42.3333	29.6667		40.8387	922.258	0.663226	5.02508	2.48472	414.324		1.18009	22.5829	16.2401		7.57673	3.74641	624.71	9.03259	10.0206
64	L64	L64	C82	82		145.333	4040.33	2.55667	17.7652	8.81645	840.713	45	32.6667		36.3333	1010.08	0.639167	4.44131	2.20411	210.178		1.24771	27.8005	17.5917		6.94859	3.44841	328.832	8.70535	8.72067
38	L38	L38	C83	83		151.333	3278.33	2.72333	18.9846	9.37187	1247.88	36	24.3333		42.5625	922.031	0.765938	5.33942	2.63584	350.967		1.29515	21.663	17.9956		6.97109	3.44132	458.219	6.90086	8.24073
62	L62	L62	C84	84		124.333	3996.67	2.51556	19.9776	9.88957	1192.99	50.3333	34		33.9091	1090	0.686061	5.44843	2.69716	325.36		1.42895	32.1448	20.2324		7.94161	3.93137	474.244	8.03754	7.97251
94	L94	L94	C85	85		131.556	4158	2.23111	19.0311	9.41537	1238.38	51.6667	34.6667		31.1579	984.789	0.528421	4.50736	2.22996	293.301		1.45693	31.6064	16.9595		8.52986	4.22004	555.052	9.17978	11.3623
66	L66	L66	C86	86		150.333	3311.67	2.36556	18.4747	9.13143	1007.98	44	30		37.5833	827.917	0.591389	4.61868	2.28286	251.996		0.977827	22.0288	15.7354		7.80989	3.86016	426.109	7.91827	8.36817
53	L53	L53	C87	87		160	2866.67	2.43889	19.6424	9.72704	1349.15	43.3333	29.3333		38.9189	697.297	0.593243	4.77787	2.36604	328.173		0.997917	17.9167	15.2431		8.05382	3.98831	553.184	8.8492	10.9902
52	L52	L52	C88	88		150.444	3505.67	2.55222	19.904	9.87558	1131.27	41.3333	29		37.6111	876.417	0.638056	4.97601	2.46889	282.817		1.21196	23.3021	16.9645		7.79871	3.8694	443.249	7.56639	8.37492
116	L116	L116	C89	89		146.444	3380	2.35667	19.7215	9.75427	1149.05	50.3333	28.6667		43.9333	1014	0.707	5.91646	2.92628	344.715		1.27238	23.0804	16.0926		8.3684	4.13901	487.574	9.00802	10.9467
47	L47	L47	C90	90		156	3973	2.69222	17.8844	8.83255	1376.97	45.3333	31		37.9459	966.405	0.654865	4.35026	2.14846	334.938		1.20299	25.4679	17.2578		6.64299	3.28077	511.462	7.80809	10.8417
65	L65	L65	C91	91		160.889	3476.67	2.65	18.0671	8.94917	1061.41	38.3333	26.3333		42.5882	920.294	0.701471	4.78246	2.3689	280.962		1.24309	21.6091	16.471		6.81776	3.37704	400.532	7.66709	9.44554
25	L25	L25	C92	92		169.556	4043.33	3.11111	16.9324	8.45373	1518.79	34.3333	24.6667		44.8824	1070.29	0.823529	4.48211	2.23775	402.033		1.20118	23.8467	18.3486		5.44256	2.71727	488.182	7.44679	6.68794
19	L19	L19	C93	93		143.778	3546.33	2.76333	20.6334	10.1572	2133.76	36	26.3333		39.2121	967.182	0.753636	5.6273	2.77015	581.935		1.47682	24.6654	19.2195		7.46686	3.67571	772.17	7.7121	7.4958
17	L17	L17	C94	94		148.667	3176.67	2.45222	21.0284	10.3506	1612.22	33	24		38.2286	816.857	0.630571	5.40731	2.66158	414.57		1.30493	21.3677	16.4948		8.57526	4.22091	657.452	7.12596	8.80714
67	L67	L67	C95	95		154.333	3106.67	2.37111	16.8094	8.34271	1412.23	39.3333	27.6667		38.5833	776.667	0.592778	4.20236	2.08568	353.058		1.0324	20.1296	15.3636		7.08927	3.51848	595.598	8.59934	9.83789
29	L29	L29	C96	96		170.778	4154	2.70778	18.4449	9.16916	1263.61	37.3333	27.6667		41.5405	1010.43	0.658649	4.4866	2.23034	307.364		1.22576	24.324	15.8556		6.81183	3.38623	466.658	6.9327	8.47962
34	L34	L34	C97	97		135.444	2611.67	2.34111	18.8382	9.3533	1906.71	46	28		32.0789	618.553	0.554474	4.46169	2.21526	451.589		1.19114	19.2822	17.2847		8.04671	3.99524	814.447	8.03275	9.05518
3	L3	L3	C98	98		156.778	3169	2.21556	16.6445	8.20487	975.805	32.6667	26.3333		38.1351	770.838	0.538919	4.04865	1.99578	237.358		1.0078	20.2133	14.1318		7.51255	3.7033	440.434	6.92177	7.90729
7	L7	L7	C99	99		148.222	2796.67	2.10444	18.5449	9.08929	936.569	35.6667	25.3333		41.6875	786.562	0.591875	5.21576	2.55636	263.41		1.01199	18.8681	14.1979		8.81226	4.31909	445.043	7.58817	8.39147
41	L41	L41	C100	100		164	3944.33	2.48111	21.3608	10.5422	1070.48	48.6667	30		49.2	1183.3	0.744333	6.40824	3.16267	321.145		1.10366	24.0508	15.1287		8.60937	4.249	431.453	6.49619	9.46989
75	L75	L75	C101	101		149.333	3500	2.47778	19.0716	9.46171	1408.75	54	35		40.7273	954.545	0.675758	5.20134	2.58047	384.204		1.2433	23.4375	16.5923		7.69705	3.81863	568.553	7.6287	11.0209
42	L42	L42	C102	102		140.333	3376.67	2.52111	18.759	9.2876	870.986	45	29.6667		40.7419	980.323	0.731935	5.44615	2.6964	252.867		1.13539	24.0618	17.9652		7.44075	3.68393	345.477	7.33363	9.71989
4	L4	L4	C104	104		157.333	2830	2.66667	17.4063	8.62872	1046.9	34.6667	24		45.6774	821.613	0.774194	5.05344	2.50511	303.938		0.997881	17.9873	16.9492		6.52736	3.23577	392.587	6.30792	6.87439
9	L9	L9	C105	105		138.667	2800	2.43556	24.5345	12.08	1104.19	36	25.6667		36.7059	741.176	0.644706	6.49443	3.19763	292.286		1.1274	20.1923	17.5641		10.0735	4.95983	453.364	6.49544	7.58337
43	L43	L43	C106	106		148.111	3966.67	2.66778	19.1185	9.47827	1262.36	47.6667	30		35.0789	939.474	0.631842	4.52806	2.24485	298.98		1.30983	26.7817	18.012		7.16645	3.55287	473.187	8.66597	10.9321
			C107	107
11	L11	L11	C108	108		157.556	3110	2.26	17.0643	8.44274	1110.1	35.3333	25.3333		48.8966	965.172	0.701379	5.29581	2.62016	344.514		1.0811	19.7391	14.3441		7.55056	3.73572	491.195	6.32252	6.26075
8	L8	L8	C109	109		168.778	2966.67	2.36	17.8522	8.81548	965.559	36.3333	24.6667		50.6333	890	0.708	5.35567	2.64464	289.668		1.07242	17.5774	13.9829		7.5645	3.73537	409.135	6.61252	7.32352
5	L5	L5	C110	110		160.667	2756.67	2.44333	18.3798	9.07908	1298.68	38.3333	27.6667		42.5294	729.706	0.646765	4.86524	2.40329	343.769		1.04357	17.1577	15.2075		7.52243	3.71586	531.522	7.31014	8.17338
24	L24	L24	C111	111		149.444	4010.33	2.68	21.8221	10.8206	1258.37	36.6667	26.3333		38.4286	1031.23	0.689143	5.61139	2.78244	323.582		1.24684	26.8349	17.9331		8.14256	4.03754	469.542	6.82711	7.36729
13	L13	L13	C112	112		189	3530	3.19111	18.7687	9.24185	2190.75	32.6667	24.3333		48.6	907.714	0.820571	4.82624	2.37648	563.335		1.21693	18.6772	16.8842		5.88156	2.89612	686.516	5.80223	7.44995
16	L16	L16	C113	113		156.333	2826.67	2.80667	17.9327	8.90242	2012.86	37.3333	27.6667		42.6364	770.909	0.765455	4.89073	2.42793	548.963		1.14712	18.081	17.9531		6.38932	3.17188	717.173	7.23001	8.30745
76	L76	L76	C114	114		143.111	4936.67	3.09556	19.4804	9.64996	634.026	66	37.6667		40.25	1388.44	0.870625	5.47888	2.71405	178.32		1.07376	34.4953	21.6304		6.29304	3.11736	204.818	9.12958	10.2045
77	L77	L77	C115	115		155.889	4010.67	3.11222	16.8247	8.38542	1418.52	56	35		37.9189	975.568	0.757027	4.09248	2.0397	345.045		1.20171	25.7277	19.9644		5.40599	2.69435	455.79	8.06783	8.34891
57	L57	L57	C116	116		134.778	3813.33	2.78333	20.6021	10.2199	1558.16	69	42.3333		39.129	1107.1	0.808065	5.98126	2.96707	452.369		1.13026	28.2935	20.6513		7.40196	3.67183	559.817	6.38523	7.06229
37	L37	L37	C117	117		153.778	4116.67	2.67778	20.6867	10.283	1530.05	39.3333	25.3333		43.25	1157.81	0.753125	5.81813	2.89209	430.326		1.4198	26.7702	17.4133		7.72532	3.84013	571.387	7.2166	8.07651
119	L119	L119	C119	119		157.222	5100	2.63111	20.0387	9.87996	910.89	56	37.3333		38.2432	1240.54	0.64	4.87427	2.40323	221.568		1.26572	32.4382	16.735		7.61604	3.75505	346.2	8.13345	12.8154
120	L120	L120	C120	120		143	4470	2.60111	17.66	8.7447	1215.49	61	43.3333		33.8684	1058.68	0.616053	4.18262	2.07111	287.88		1.12121	31.2587	18.1896		6.78939	3.36191	467.298	8.09996	10.505
122	L122	L122	C122	122		158.778	3990	2.69222	17.1172	8.45424	1381.07	47	29.3333		46.0968	1158.39	0.781613	4.96951	2.45446	400.955		1.25122	25.1295	16.9559		6.35802	3.14025	512.984	6.70202	6.33715
123	L123	L123	C123	123		170.778	4990	2.79778	20.9839	10.3481	1689.54	48.6667	34.3333		45.2059	1320.88	0.740588	5.55456	2.7392	447.231		1.44437	29.2193	16.3826		7.5002	3.69868	603.886	7.46505	9.44584
124	L124	L124	C124	124		180.333	4696.67	2.63	18.5923	9.21389	1142.84	43.6667	28.3333		45.0833	1174.17	0.6575	4.64806	2.30347	285.711		1.32717	26.0444	14.5841		7.0693	3.50338	434.541	7.60456	9.0998
125	L125	L125	C125	125		179.333	3816.67	2.49778	20.3498	10.0673	1485.62	46	31.3333		44.8333	954.167	0.624444	5.08746	2.51683	371.404		1.26394	21.2825	13.9281		8.14718	4.03051	594.776	8.52669	10.3523
126	L126	L126	C126	126		159.222	4370	2.70556	18.9811	9.40009	2187.41	52.3333	37.3333		38.7297	1062.97	0.658108	4.61701	2.28651	532.072		1.48221	27.4459	16.9923		7.01558	3.47436	808.487	8.01068	10.0241
127	L127	L127	C127	127		156.556	4414.67	2.48667	21.9164	10.8181	1208.65	50.3333	36.6667		39.1389	1103.67	0.621667	5.47909	2.70451	302.163		1.10078	28.1987	15.8836		8.81355	4.35043	486.054	7.76273	10.7458
128	L128	L128	C128	128		175	5076.67	2.69111	17.5889	8.72684	1507.59	53.6667	38.3333		40.3846	1171.54	0.621026	4.05897	2.01389	347.906		1.25714	29.0095	15.3778		6.53591	3.24284	560.212	8.2564	12.0019
129	L129	L129	C129	129		143.444	4560	2.69556	20.0271	9.97053	1126.2	55.3333	40.6667		39.1212	1243.64	0.735152	5.46193	2.71923	307.145		1.30132	31.7893	18.7916		7.42967	3.69888	417.798	7.42869	11.4662
130	L130	L130	C130	130		156.222	4550	2.71556	19.9762	9.84783	1122.69	57	38.6667		41.3529	1204.41	0.718824	5.28782	2.60678	297.182		1.23329	29.1252	17.3826		7.35622	3.62645	413.428	7.43781	11.2138
131	L131	L131	C131	131		144.667	4302	2.32111	21.4534	10.5226	1451.27	55.3333	35.6667		39.4545	1173.27	0.63303	5.85092	2.8698	395.801		1.0553	29.7373	16.0445		9.24272	4.53344	625.247	7.41886	11.8684
132	L132	L132	C132	132		164.222	4131.67	2.71444	17.0393	8.42375	1112.48	48.3333	33		43.4706	1093.68	0.718529	4.51042	2.22982	294.479		1.28078	25.159	16.5291		6.27729	3.1033	409.836	7.65944	10.0202
133	L133	L133	C133	133		157.889	4173.33	2.44333	19.3296	9.54425	1273.06	47.3333	34		41.7941	1104.71	0.646765	5.11667	2.52642	336.987		1.15482	26.4321	15.475		7.91117	3.90624	521.035	7.92269	10.4123
134	L134	L134	C134	134		147	3894.33	2.66778	18.011	8.93086	1464.7	49.6667	32		41.3438	1095.28	0.750313	5.06558	2.51181	411.948		1.18141	26.4921	18.1481		6.75129	3.34768	549.035	8.13869	10.1853
135	L135	L135	C135	135		177.111	4050	2.97222	18.8545	9.33459	1528.51	46.3333	30.3333		49.8125	1139.06	0.835938	5.30283	2.62535	429.894		1.15182	22.867	16.7817		6.34357	3.14061	514.265	6.59402	10.0349
118	L118	L118				148.111	4586.67	2.16667	19.9872	9.88711	619.097	55.6667	33		36.027	1115.68	0.527027	4.86175	2.40497	150.591		1.16579	30.9677	14.6287		9.22486	4.56328	285.737	8.65692	11.9191
			扬稻6号			148.333	4100	2.04111	16.8177	8.33934	1887.82	48.3333	32.3333		40.4545	1118.18	0.556667	4.58663	2.27437	514.861		1.15506	27.6404	13.7603		8.23946	4.08569	924.899	9.51388	11.6997

## Sheet: 矩阵编号(-C118)原测定编号
矩阵编号	原编号	对照编号	单株根系性状	单株不定根数(条）	单株不定根总长（cm/株）	根干重（g/株））	总吸收面积（m2/株）	活跃吸收面积（m2/株）	单株根活力（ug.g-1.hr-1）	最长根长（cm）	众数根长（cm）	单穗根系性状	不定根数（个/穗)	不定根总长(cm/穗)	不定根重(g/穗)	不定根总吸收面积（m2/穗）	不定根活跃吸收面积（m2/穗）	不定根根系活力（ug.g-1.hr-1/穗）	单条不定根性状	不定根粗(mm/条)	不定根长(cm/条)	不定根重(mg/条)	单位根重根系性状	单位根干重总吸收面积（m2/g）	单位根干重活跃吸收面积（m2/g）	单位根干重根系活力（ug.g-1.hr-1/g）	抽穗期冠根比	成熟期冠根比
C1	C1	1		174.889	3738.33	2.97667	18.5686	9.22694	1130.63	35.6667	26		46.2941	989.559	0.787941	4.91522	2.44243	299.284		1.24269	21.3755	17.0203		6.23805	3.09976	379.831	5.71258	7.51312
C2	C2	2		154.333	3586.67	1.98222	17.4665	8.60493	1118.41	59.6667	34		47.8966	1113.1	0.615172	5.42065	2.67049	347.092		1.17063	23.2397	12.8438		8.8116	4.34105	564.22	9.7343	11.5174
C3	C3	3		174.556	4880	2.69333	19.5035	9.65732	998.3	51	35.3333		47.6061	1330.91	0.734545	5.31913	2.63381	272.264		1.17059	27.9567	15.4297		7.2414	3.58564	370.656	7.88325	9.40094
C5	C5	5		142.667	4984.33	2.41778	20.6473	10.1719	1070.43	51.6667	36.3333		33.7895	1180.5	0.572632	4.89015	2.40913	253.522		1.32009	34.9369	16.947		8.53978	4.20711	442.731	8.58502	13.5844
C6	C6	6		151.222	4860	2.50556	19.8255	9.77945	1304.13	46.6667	32		40.0294	1286.47	0.663235	5.24791	2.58868	345.211		1.37766	32.1381	16.5687		7.9126	3.90311	520.496	7.74945	11.293
C7	C7	7		172.111	3850	2.74333	19.7896	9.76621	699.056	47	31.6667		49.9677	1117.74	0.796452	5.74536	2.83535	202.952		1.11556	22.3693	15.9393		7.2137	3.55998	254.82	7.27258	10.1473
C8	C8	8		170.333	4736.67	2.81667	20.2055	9.96868	1513.52	49.3333	33.3333		45.0882	1253.82	0.745588	5.34851	2.63877	400.637		1.19765	27.8082	16.5362		7.17354	3.53917	537.344	7.76095	11.4106
C9	C9	9		163.556	4821	2.83778	21.3762	10.5524	1410.93	43.6667	29.3333		40.8889	1205.25	0.709444	5.34406	2.63809	352.733		1.18003	29.4762	17.3505		7.53274	3.71853	497.196	6.46124	10.8717
C10	C10	10		157.444	4399.33	2.62444	18.9486	9.36379	1590.63	55	36.3333		32.9535	920.791	0.549302	3.96599	1.95986	332.923		1.17502	27.9421	16.669		7.22005	3.56791	606.083	8.395	10.0132
C11	C11	11		129	2950	2.56111	20.9414	10.3771	532.041	39	27.3333		34.1471	780.882	0.677941	5.54331	2.74689	140.835		1.28424	22.8682	19.8536		8.17669	4.05181	207.739	7.38134	8.99674
C12	C12	12		135.667	4562.67	1.99556	20.3495	9.90511	2021.43	37.0667	29.6667		33	1109.84	0.485405	4.94988	2.40935	491.699		1	33.6314	14.7093		10.1974	4.96359	1012.97	6.85579	5.90958
C13	C13	13		174	4500	3.00333	17.2796	8.58977	1316.04	57.3333	39.6667		47.4545	1227.27	0.819091	4.71261	2.34266	358.92		1.09195	25.8621	17.2605		5.75346	2.86008	438.193	8.88938	11.5606
C14	C14	14		143.667	4285	2.26444	19.2147	9.487	807.986	50	36		41.7097	1244.03	0.657419	5.57845	2.75429	234.577		1.17633	29.826	15.7618		8.48538	4.18955	356.814	8.50981	13.4521
C15	C15	15		154	4150	2.92667	16.8581	8.36368	1474.74	42.6667	30.3333		42	1131.82	0.798182	4.59765	2.281	402.202		1.24892	26.9481	19.0043		5.76016	2.85775	503.898	6.36295	8.94142
C17	C17	17		123.778	3566.67	2.32444	17.8112	8.81796	835.981	65.3333	38.3333		33.7576	972.727	0.633939	4.85761	2.4049	227.995		1.12029	28.8151	18.7792		7.66257	3.79358	359.648	8.06071	11.4803
C18	C18	18		130.444	4696.67	2.86333	18.1883	9.02712	1101.45	65	42		35.5758	1280.91	0.780909	4.96043	2.46194	300.397		1.19591	36.0051	21.9506		6.35213	3.15266	384.676	7.14086	10.0364
C19	C19	19		180.222	4236.67	2.59889	18.291	9.05008	1951.03	52.6667	34.6667		54.0667	1271	0.779667	5.48729	2.71502	585.308		1.2762	23.508	14.4205		7.038	3.48229	750.716	7.2159	8.63127
C20	C20	20		140.778	3270	2.52	19.693	9.76565	1509.63	50.6667	32		32.4872	754.615	0.581538	4.54453	2.25361	348.375		1.09866	23.2281	17.9006		7.81467	3.87526	599.058	7.88139	7.02252
C21	C21	21		137	3260	2.59222	18.1714	9.02723	1534.11	59	32.3333		32.4474	772.105	0.613947	4.30375	2.13803	363.343		1.12409	23.7956	18.9213		7.00997	3.48243	591.814	8.02958	9.69136
C22	C22	22		151.111	3925.33	2.57778	20.3832	10.0247	937.711	52.6667	34.3333		36.7568	954.811	0.627027	4.95808	2.43845	228.092		1.12721	25.9765	17.0588		7.90728	3.88891	363.767	6.88276	11.0673
C23	C23	23		154.444	3166.67	2.15889	18.4664	9.10966	1886.97	44	26.3333		43.4375	890.625	0.607187	5.19366	2.56209	530.71		1.18058	20.5036	13.9784		8.55364	4.21961	874.047	8.98405	10.8611
C24	C24	24		148	3933.33	2.47778	16.3761	8.14835	1165.66	57.6667	33.6667		37	983.333	0.619444	4.09401	2.03709	291.414		1.31757	26.5766	16.7417		6.60917	3.28857	470.444	7.37892	8.64066
C25	C25	25		143.556	3056.67	2.58	18.4706	9.16082	1747.47	34	25		36.9143	786	0.663429	4.74958	2.35564	449.349		1.14706	21.2926	17.9721		7.15914	3.5507	677.313	7.60034	7.40911
C26	C26	26		143.778	3360	2.53778	19.3078	9.56739	1360.85	43.6667	32		34.0526	795.789	0.601053	4.57291	2.26596	322.306		1.23107	23.3694	17.6507		7.60816	3.76999	536.236	7.912	8.8055
C27	C27	27		149.111	3370	2.51667	17.8256	8.82226	1185.48	54.6667	32.3333		35.3158	798.158	0.596053	4.22184	2.08948	280.771		0.938897	22.6006	16.8778		7.083	3.50554	471.05	7.6574	10.4818
C28	C28	28		131.222	2621.33	1.84111	17.5173	8.63551	818.796	54.3333	31.3333		32.8056	655.333	0.460278	4.37932	2.15888	204.699		1.09229	19.9763	14.0305		9.51451	4.69038	444.729	10.7013	8.61161
C29	C29	29		139.889	4250	2.56444	18.9377	9.40953	1694.68	44	30.6667		35.9714	1092.86	0.659429	4.86971	2.41959	435.776		1.37728	30.3813	18.332		7.38474	3.66923	660.838	8.23917	9.80709
C30	C30	30		134.111	1486.67	1.92444	24.7333	12.0722	1247.9	29.6667	13		38.9355	431.613	0.55871	7.18063	3.50485	362.293		1.10356	11.0853	14.3496		12.8522	6.27311	648.445	9.14434	12.0779
C31	C31	31		142.944	4110	2.61333	19.0587	9.40931	1222.88	53	36		32.1625	924.75	0.588	4.2882	2.1171	275.147		1.11232	28.7524	18.2822		7.29285	3.6005	467.938	7.78741	10.1112
C32	C32	32		168.556	2980	2.10444	17.3492	8.60597	1825.63	38.3333	23.3333		44.6176	788.824	0.557059	4.59243	2.27805	483.255		1.19842	17.6796	12.4852		8.24406	4.08942	867.511	8.20011	8.29403
C33	C33	33		160.556	4000	2.76	17.3499	8.55299	1124.96	41.6667	30.3333		43.7879	1090.91	0.752727	4.73178	2.33263	306.807		1.18547	24.9135	17.1903		6.28618	3.09891	407.594	7.11353	8.3783
C34	C34	34		145.222	4320	2.44111	17.976	8.93237	1106.02	50.3333	34		35.3243	1050.81	0.593784	4.37254	2.17274	269.031		1.0811	29.7475	16.8095		7.36386	3.65914	453.08	8.81156	10.7416
C35	C35	35		153.333	3956.67	2.52222	20.8477	10.3421	1112.05	42	30.3333		49.2857	1271.79	0.810714	6.70105	3.32425	357.444		1.11304	25.8043	16.4493		8.26561	4.1004	440.9	7.56828	9.30246
C36	C36	36		182.667	3866.67	2.50222	21.3226	10.4969	944.453	37.6667	26.3333		44.4324	940.541	0.608649	5.18657	2.55331	229.732		1.21168	21.1679	13.6983		8.52146	4.19504	377.446	7.40453	9.94338
C37	C37	37		153.556	3160	2.52889	15.9245	7.92455	6337.74	46	29		39.4857	812.571	0.650286	4.09486	2.03774	1629.71		1.23517	20.5789	16.4689		6.29702	3.13361	2506.14	7.73286	8.60884
C38	C38	38		141.556	3480	2.65889	17.7536	8.82292	1169.55	43	28.6667		41.0968	1010.32	0.771935	5.15428	2.56149	339.547		1.40581	24.584	18.7834		6.67709	3.31827	439.865	9.29085	7.85676
C39	C39	39		177.556	3913.33	2.52556	20.4036	10.0203	1046.23	34.3333	25.3333		48.4242	1067.27	0.688788	5.56462	2.7328	285.337		1.22966	22.0401	14.224		8.07886	3.96754	414.259	7.05499	9.18861
C40	C40	40		174.111	4573.33	3.42778	18.3796	9.11979	1080.82	61	38		52.2333	1372	1.02833	5.51388	2.73594	324.247		0.93044	26.2668	19.6873		5.36196	2.66056	315.313	8.87002	9.26555
C41	C41	41		159.889	3271	2.67556	19.9342	9.87425	1315	53.3333	32.3333		46.4194	949.645	0.776774	5.78735	2.86672	381.773		1.09868	20.458	16.7338		7.45049	3.69054	491.485	8.66694	9.5689
C42	C42	42		161.111	3443.67	2.17111	17.4616	8.6608	905.285	46.6667	31.3333		42.6471	911.559	0.574706	4.62219	2.29256	239.634		0.997241	21.3745	13.4759		8.04271	3.98911	416.968	8.77073	14.8023
C43	C43	43		166.556	3170	2.62889	20.9514	10.3678	1198.06	37.3333	25.3333		42.8286	815.143	0.676	5.3875	2.66602	308.073		1.15677	19.0327	15.7839		7.96967	3.94381	455.729	7.52367	8.61229
C44	C44	44		166.111	3488	2.39222	17.6422	8.73818	859.35	36	25.6667		45.303	951.273	0.652424	4.81152	2.38314	234.368		1.13177	20.998	14.4013		7.37484	3.65275	359.226	8.07524	8.85996
C45	C45	45		164.333	3362.33	2.84889	17.2969	8.58445	1491.07	37.3333	26.3333		41.0833	840.583	0.712222	4.32424	2.14611	372.768		1.02231	20.4604	17.336		6.07147	3.01326	523.387	7.18487	7.25836
C46	C46	46		163.889	3750	3.35778	16.3099	8.16038	1821.15	56	31.6667		43.3824	992.647	0.888824	4.31734	2.1601	482.07		1.13288	22.8814	20.4881		4.85736	2.43029	542.369	6.84381	6.90995
C47	C47	47		151.333	4433.33	3.07333	18.8925	9.32859	1843.67	56.6667	42		36.8108	1078.38	0.747568	4.59548	2.26912	448.459		1.34361	29.2952	20.3084		6.14724	3.03533	599.891	8.10123	8.95303
C48	C48	48		154.222	3540	2.54444	19.0349	9.39125	1011.87	44.6667	31		44.7742	1027.74	0.73871	5.52627	2.72649	293.768		1.1866	22.9539	16.4986		7.48097	3.69089	397.678	8.11878	9.86822
C49	C49	49		140.333	3150	2.46222	20.6678	10.2408	1239.24	50	28		37.1471	833.824	0.651765	5.47088	2.71079	328.035		1.20665	22.4466	17.5455		8.39395	4.15916	503.302	8.04152	7.53274
C50	C50	50		144.222	3020.67	2.84444	18.022	8.9481	1293.03	39.6667	28.3333		38.1765	799.588	0.752941	4.77052	2.36861	342.272		1.1094	20.9445	19.7227		6.33584	3.14582	454.58	6.51875	7.62382
C51	C51	51		162.778	3326.67	2.60111	16.6286	8.22821	1381.73	40.3333	25.3333		47.2581	965.806	0.755161	4.82765	2.38884	401.149		1.09761	20.4369	15.9795		6.39287	3.16335	531.209	7.42418	8.57638
C52	C52	52		155.111	4220	3.35778	21.4005	10.5607	1430.62	40.6667	30		42.303	1150.91	0.915758	5.8365	2.8802	390.168		1.45702	27.2063	21.6476		6.37341	3.14516	426.06	5.93018	8.03975
C53	C53	53		150.222	3233.33	2.80889	17.5179	8.70954	1470.03	34	26.3333		38.6286	831.429	0.722286	4.5046	2.2396	378.007		1.13609	21.5237	18.6982		6.2366	3.10071	523.348	6.50514	8.55211
C54	C54	54		147.111	3749.33	1.79444	17.2377	8.35721	1509.15	51.1667	35.6667		44.1333	1124.8	0.538333	5.17132	2.50716	452.744		1.06269	25.4864	12.1979		9.60617	4.65727	841.01	9.74118	12.301
C55	C55	55		137.444	3411.67	2.35778	19.1448	9.4644	1190.45	47.3333	32.3333		30.1707	748.902	0.517561	4.20252	2.07755	261.319		1.15198	24.8222	17.1544		8.11986	4.01412	504.904	9.10792	12.071
C56	C56	56		153.444	3823.33	2.41222	21.0423	10.4137	911.857	51	35.6667		38.3611	955.833	0.603056	5.26057	2.60343	227.964		1.03838	24.9167	15.7205		8.7232	4.31707	378.015	9.98388	11.0933
C57	C57	57		143.444	3166.67	2.13	15.4955	7.63167	1149.98	46.3333	32.3333		37.9706	838.235	0.563824	4.10176	2.02015	304.407		1.03408	22.0759	14.849		7.2749	3.58294	539.897	9.9254	14.7753
C58	C58	58		151.222	3036.67	2.40778	17.0166	8.41668	1118.56	41	28.6667		45.3667	911	0.722333	5.10497	2.525	335.567		1.02057	20.0808	15.9221		7.06734	3.49562	464.559	6.41717	6.75338
C59	C59	59		151	2833.33	2.45667	21.0094	10.3561	1333.33	41.3333	29.6667		37.75	708.333	0.614167	5.25234	2.58902	333.332		1.12583	18.7638	16.2693		8.55198	4.21551	542.738	8.50023	8.29319
C61	C61	61		153.333	3706.67	2.47	19.1031	9.43682	952.533	41.3333	30.6667		43.125	1042.5	0.694688	5.37275	2.65411	267.9		1.23478	24.1739	16.1087		7.73405	3.82058	385.641	7.50922	7.54517
C63	C63	63		170.333	3718.33	2.58778	17.5469	8.69942	1342.54	49.3333	33.6667		43.8	956.143	0.665429	4.51206	2.23699	345.225		1.17613	21.8297	15.1924		6.78068	3.36173	518.801	7.76599	10.6037
C64	C64	64		147.778	3470	2.27556	17.0369	8.44822	1089.5	48.3333	34.6667		40.303	946.364	0.620606	4.64643	2.30406	297.136		1.16842	23.4812	15.3985		7.48693	3.7126	478.784	9.04053	12.3145
C65	C65	65		144.444	3626.67	2.23222	20.9404	10.3157	1108.2	49.6667	33.6667		33.3333	836.923	0.515128	4.83239	2.38055	255.739		1.05462	25.1077	15.4538		9.38095	4.62129	496.457	8.25187	9.33385
C66	C66	66		164.111	3704.67	2.54667	17.1143	8.48932	1563.12	49	34.6667		36.925	833.55	0.573	3.85072	1.9101	351.702		1.10494	22.5741	15.5179		6.72028	3.3335	613.79	8.31937	12.4658
C67	C67	67		150.778	3858.33	2.39667	20.4092	10.0802	1291.67	53	31.6667		37.6944	964.583	0.599167	5.1023	2.52006	322.916		1.12085	25.5895	15.8954		8.51565	4.20594	538.942	8.57024	9.82991
C68	C68	68		155.444	3666.67	2.51444	20.2804	10.0359	1527.35	49.3333	33		39.9714	942.857	0.646571	5.21497	2.58066	392.746		1.16011	23.5883	16.1758		8.06557	3.99131	607.429	7.37561	8.10772
C69	C69	69		160.556	3216.67	2.46556	19.2931	9.55429	1135.45	37	26.3333		45.1562	904.688	0.693438	5.4262	2.68714	319.345		1.18754	20.0346	15.3564		7.82507	3.87511	460.525	7.42497	8.67984
C70	C70	70		160	4512.33	3.03556	18.0777	8.97992	1751.94	54.3333	37.6667		38.9189	1097.59	0.738378	4.39727	2.18431	426.147		1.26667	28.2021	18.9722		5.95531	2.95825	577.139	7.55783	9.90833
C71	C71	71		137.889	4116.67	2.48556	20.4226	10.0914	1227.07	59	39		35.4571	1058.57	0.639143	5.25153	2.59493	315.532		1.21112	29.855	18.0258		8.21652	4.06002	493.68	7.61422	10.5684
C72	C72	72		146.889	3540	2.41111	19.0937	9.45098	968.599	47	30.6667		40.0606	965.455	0.657576	5.20739	2.57754	264.163		1.30938	24.0998	16.4145		7.91907	3.91976	401.723	7.97235	8.68923
C73	C73	73		132.333	1880	1.89556	20.2381	9.96919	1078.44	30	16		41.069	583.448	0.588276	6.2808	3.09389	334.687		1.38287	14.2065	14.3241		10.6766	5.25924	568.929	9.10844	9.42593
C74	C74	74		163.778	3126.67	2.51778	20.5984	10.1164	1721.54	35.3333	23		46.0625	879.375	0.708125	5.79331	2.84524	484.182		1.23541	19.0909	15.3731		8.1812	4.01799	683.752	7.04678	6.36256
C76	C76	76		133.778	4306.67	2.98556	19.8716	9.86149	1299.45	65	37.3333		31.6842	1020	0.707105	4.70642	2.33562	307.766		1.05648	32.1927	22.3173		6.6559	3.30307	435.247	7.30517	9.39503
C77	C77	77		127.667	3673.33	2.31111	19.2627	9.51239	1239.07	58.6667	39.6667		35.9062	1033.12	0.65	5.41764	2.67536	348.489		1.10705	28.7728	18.1027		8.33483	4.11594	536.136	8.39904	11.2997
C78	C78	78		153.889	3216.67	2.66333	17.82	8.83342	1139.72	46.3333	30		41.9697	877.273	0.726364	4.86001	2.40911	310.833		1.14368	20.9025	17.3069		6.69087	3.31668	427.931	7.80726	9.10968
C79	C79	79		137	2996.67	2.15556	20.1284	9.88822	1303.76	46.3333	30		36.2647	793.235	0.570588	5.3281	2.61747	345.112		1.00243	21.8735	15.734		9.33791	4.58732	604.836	8.69381	8.20149
C80	C80	80		140.667	3176.67	2.28444	17.3086	8.55847	1427.12	42.3333	29.6667		40.8387	922.258	0.663226	5.02508	2.48472	414.324		1.18009	22.5829	16.2401		7.57673	3.74641	624.71	9.03259	10.0206
C82	C82	82		145.333	4040.33	2.55667	17.7652	8.81645	840.713	45	32.6667		36.3333	1010.08	0.639167	4.44131	2.20411	210.178		1.24771	27.8005	17.5917		6.94859	3.44841	328.832	8.70535	8.72067
C83	C83	83		151.333	3278.33	2.72333	18.9846	9.37187	1247.88	36	24.3333		42.5625	922.031	0.765938	5.33942	2.63584	350.967		1.29515	21.663	17.9956		6.97109	3.44132	458.219	6.90086	8.24073
C84	C84	84		124.333	3996.67	2.51556	19.9776	9.88957	1192.99	50.3333	34		33.9091	1090	0.686061	5.44843	2.69716	325.36		1.42895	32.1448	20.2324		7.94161	3.93137	474.244	8.03754	7.97251
C85	C85	85		131.556	4158	2.23111	19.0311	9.41537	1238.38	51.6667	34.6667		31.1579	984.789	0.528421	4.50736	2.22996	293.301		1.45693	31.6064	16.9595		8.52986	4.22004	555.052	9.17978	11.3623
C86	C86	86		150.333	3311.67	2.36556	18.4747	9.13143	1007.98	44	30		37.5833	827.917	0.591389	4.61868	2.28286	251.996		0.977827	22.0288	15.7354		7.80989	3.86016	426.109	7.91827	8.36817
C87	C87	87		160	2866.67	2.43889	19.6424	9.72704	1349.15	43.3333	29.3333		38.9189	697.297	0.593243	4.77787	2.36604	328.173		0.997917	17.9167	15.2431		8.05382	3.98831	553.184	8.8492	10.9902
C88	C88	88		150.444	3505.67	2.55222	19.904	9.87558	1131.27	41.3333	29		37.6111	876.417	0.638056	4.97601	2.46889	282.817		1.21196	23.3021	16.9645		7.79871	3.8694	443.249	7.56639	8.37492
C89	C89	89		146.444	3380	2.35667	19.7215	9.75427	1149.05	50.3333	28.6667		43.9333	1014	0.707	5.91646	2.92628	344.715		1.27238	23.0804	16.0926		8.3684	4.13901	487.574	9.00802	10.9467
C90	C90	90		156	3973	2.69222	17.8844	8.83255	1376.97	45.3333	31		37.9459	966.405	0.654865	4.35026	2.14846	334.938		1.20299	25.4679	17.2578		6.64299	3.28077	511.462	7.80809	10.8417
C91	C91	91		160.889	3476.67	2.65	18.0671	8.94917	1061.41	38.3333	26.3333		42.5882	920.294	0.701471	4.78246	2.3689	280.962		1.24309	21.6091	16.471		6.81776	3.37704	400.532	7.66709	9.44554
C92	C92	92		169.556	4043.33	3.11111	16.9324	8.45373	1518.79	34.3333	24.6667		44.8824	1070.29	0.823529	4.48211	2.23775	402.033		1.20118	23.8467	18.3486		5.44256	2.71727	488.182	7.44679	6.68794
C93	C93	93		143.778	3546.33	2.76333	20.6334	10.1572	2133.76	36	26.3333		39.2121	967.182	0.753636	5.6273	2.77015	581.935		1.47682	24.6654	19.2195		7.46686	3.67571	772.17	7.7121	7.4958
C94	C94	94		148.667	3176.67	2.45222	21.0284	10.3506	1612.22	33	24		38.2286	816.857	0.630571	5.40731	2.66158	414.57		1.30493	21.3677	16.4948		8.57526	4.22091	657.452	7.12596	8.80714
C95	C95	95		154.333	3106.67	2.37111	16.8094	8.34271	1412.23	39.3333	27.6667		38.5833	776.667	0.592778	4.20236	2.08568	353.058		1.0324	20.1296	15.3636		7.08927	3.51848	595.598	8.59934	9.83789
C96	C96	96		170.778	4154	2.70778	18.4449	9.16916	1263.61	37.3333	27.6667		41.5405	1010.43	0.658649	4.4866	2.23034	307.364		1.22576	24.324	15.8556		6.81183	3.38623	466.658	6.9327	8.47962
C97	C97	97		135.444	2611.67	2.34111	18.8382	9.3533	1906.71	46	28		32.0789	618.553	0.554474	4.46169	2.21526	451.589		1.19114	19.2822	17.2847		8.04671	3.99524	814.447	8.03275	9.05518
C98	C98	98		156.778	3169	2.21556	16.6445	8.20487	975.805	32.6667	26.3333		38.1351	770.838	0.538919	4.04865	1.99578	237.358		1.0078	20.2133	14.1318		7.51255	3.7033	440.434	6.92177	7.90729
C99	C99	99		148.222	2796.67	2.10444	18.5449	9.08929	936.569	35.6667	25.3333		41.6875	786.562	0.591875	5.21576	2.55636	263.41		1.01199	18.8681	14.1979		8.81226	4.31909	445.043	7.58817	8.39147
C100	C100	100		164	3944.33	2.48111	21.3608	10.5422	1070.48	48.6667	30		49.2	1183.3	0.744333	6.40824	3.16267	321.145		1.10366	24.0508	15.1287		8.60937	4.249	431.453	6.49619	9.46989
C101	C101	101		149.333	3500	2.47778	19.0716	9.46171	1408.75	54	35		40.7273	954.545	0.675758	5.20134	2.58047	384.204		1.2433	23.4375	16.5923		7.69705	3.81863	568.553	7.6287	11.0209
C102	C102	102		140.333	3376.67	2.52111	18.759	9.2876	870.986	45	29.6667		40.7419	980.323	0.731935	5.44615	2.6964	252.867		1.13539	24.0618	17.9652		7.44075	3.68393	345.477	7.33363	9.71989
C104	C104	104		157.333	2830	2.66667	17.4063	8.62872	1046.9	34.6667	24		45.6774	821.613	0.774194	5.05344	2.50511	303.938		0.997881	17.9873	16.9492		6.52736	3.23577	392.587	6.30792	6.87439
C105	C105	105		138.667	2800	2.43556	24.5345	12.08	1104.19	36	25.6667		36.7059	741.176	0.644706	6.49443	3.19763	292.286		1.1274	20.1923	17.5641		10.0735	4.95983	453.364	6.49544	7.58337
C106	C106	106		148.111	3966.67	2.66778	19.1185	9.47827	1262.36	47.6667	30		35.0789	939.474	0.631842	4.52806	2.24485	298.98		1.30983	26.7817	18.012		7.16645	3.55287	473.187	8.66597	10.9321
C107	C107	107
C108	C108	108		157.556	3110	2.26	17.0643	8.44274	1110.1	35.3333	25.3333		48.8966	965.172	0.701379	5.29581	2.62016	344.514		1.0811	19.7391	14.3441		7.55056	3.73572	491.195	6.32252	6.26075
C109	C109	109		168.778	2966.67	2.36	17.8522	8.81548	965.559	36.3333	24.6667		50.6333	890	0.708	5.35567	2.64464	289.668		1.07242	17.5774	13.9829		7.5645	3.73537	409.135	6.61252	7.32352
C110	C110	110		160.667	2756.67	2.44333	18.3798	9.07908	1298.68	38.3333	27.6667		42.5294	729.706	0.646765	4.86524	2.40329	343.769		1.04357	17.1577	15.2075		7.52243	3.71586	531.522	7.31014	8.17338
C111	C111	111		149.444	4010.33	2.68	21.8221	10.8206	1258.37	36.6667	26.3333		38.4286	1031.23	0.689143	5.61139	2.78244	323.582		1.24684	26.8349	17.9331		8.14256	4.03754	469.542	6.82711	7.36729
C112	C112	112		189	3530	3.19111	18.7687	9.24185	2190.75	32.6667	24.3333		48.6	907.714	0.820571	4.82624	2.37648	563.335		1.21693	18.6772	16.8842		5.88156	2.89612	686.516	5.80223	7.44995
C113	C113	113		156.333	2826.67	2.80667	17.9327	8.90242	2012.86	37.3333	27.6667		42.6364	770.909	0.765455	4.89073	2.42793	548.963		1.14712	18.081	17.9531		6.38932	3.17188	717.173	7.23001	8.30745
C114	C114	114		143.111	4936.67	3.09556	19.4804	9.64996	634.026	66	37.6667		40.25	1388.44	0.870625	5.47888	2.71405	178.32		1.07376	34.4953	21.6304		6.29304	3.11736	204.818	9.12958	10.2045
C115	C115	115		155.889	4010.67	3.11222	16.8247	8.38542	1418.52	56	35		37.9189	975.568	0.757027	4.09248	2.0397	345.045		1.20171	25.7277	19.9644		5.40599	2.69435	455.79	8.06783	8.34891
C116	C116	116		134.778	3813.33	2.78333	20.6021	10.2199	1558.16	69	42.3333		39.129	1107.1	0.808065	5.98126	2.96707	452.369		1.13026	28.2935	20.6513		7.40196	3.67183	559.817	6.38523	7.06229
C117	C117	117		153.778	4116.67	2.67778	20.6867	10.283	1530.05	39.3333	25.3333		43.25	1157.81	0.753125	5.81813	2.89209	430.326		1.4198	26.7702	17.4133		7.72532	3.84013	571.387	7.2166	8.07651
C119	C119	119		157.222	5100	2.63111	20.0387	9.87996	910.89	56	37.3333		38.2432	1240.54	0.64	4.87427	2.40323	221.568		1.26572	32.4382	16.735		7.61604	3.75505	346.2	8.13345	12.8154
C120	C120	120		143	4470	2.60111	17.66	8.7447	1215.49	61	43.3333		33.8684	1058.68	0.616053	4.18262	2.07111	287.88		1.12121	31.2587	18.1896		6.78939	3.36191	467.298	8.09996	10.505
C122	C122	122		158.778	3990	2.69222	17.1172	8.45424	1381.07	47	29.3333		46.0968	1158.39	0.781613	4.96951	2.45446	400.955		1.25122	25.1295	16.9559		6.35802	3.14025	512.984	6.70202	6.33715
C123	C123	123		170.778	4990	2.79778	20.9839	10.3481	1689.54	48.6667	34.3333		45.2059	1320.88	0.740588	5.55456	2.7392	447.231		1.44437	29.2193	16.3826		7.5002	3.69868	603.886	7.46505	9.44584
C124	C124	124		180.333	4696.67	2.63	18.5923	9.21389	1142.84	43.6667	28.3333		45.0833	1174.17	0.6575	4.64806	2.30347	285.711		1.32717	26.0444	14.5841		7.0693	3.50338	434.541	7.60456	9.0998
C125	C125	125		179.333	3816.67	2.49778	20.3498	10.0673	1485.62	46	31.3333		44.8333	954.167	0.624444	5.08746	2.51683	371.404		1.26394	21.2825	13.9281		8.14718	4.03051	594.776	8.52669	10.3523
C126	C126	126		159.222	4370	2.70556	18.9811	9.40009	2187.41	52.3333	37.3333		38.7297	1062.97	0.658108	4.61701	2.28651	532.072		1.48221	27.4459	16.9923		7.01558	3.47436	808.487	8.01068	10.0241
C127	C127	127		156.556	4414.67	2.48667	21.9164	10.8181	1208.65	50.3333	36.6667		39.1389	1103.67	0.621667	5.47909	2.70451	302.163		1.10078	28.1987	15.8836		8.81355	4.35043	486.054	7.76273	10.7458
C128	C128	128		175	5076.67	2.69111	17.5889	8.72684	1507.59	53.6667	38.3333		40.3846	1171.54	0.621026	4.05897	2.01389	347.906		1.25714	29.0095	15.3778		6.53591	3.24284	560.212	8.2564	12.0019
C129	C129	129		143.444	4560	2.69556	20.0271	9.97053	1126.2	55.3333	40.6667		39.1212	1243.64	0.735152	5.46193	2.71923	307.145		1.30132	31.7893	18.7916		7.42967	3.69888	417.798	7.42869	11.4662
C130	C130	130		156.222	4550	2.71556	19.9762	9.84783	1122.69	57	38.6667		41.3529	1204.41	0.718824	5.28782	2.60678	297.182		1.23329	29.1252	17.3826		7.35622	3.62645	413.428	7.43781	11.2138
C131	C131	131		144.667	4302	2.32111	21.4534	10.5226	1451.27	55.3333	35.6667		39.4545	1173.27	0.63303	5.85092	2.8698	395.801		1.0553	29.7373	16.0445		9.24272	4.53344	625.247	7.41886	11.8684
C132	C132	132		164.222	4131.67	2.71444	17.0393	8.42375	1112.48	48.3333	33		43.4706	1093.68	0.718529	4.51042	2.22982	294.479		1.28078	25.159	16.5291		6.27729	3.1033	409.836	7.65944	10.0202
C133	C133	133		157.889	4173.33	2.44333	19.3296	9.54425	1273.06	47.3333	34		41.7941	1104.71	0.646765	5.11667	2.52642	336.987		1.15482	26.4321	15.475		7.91117	3.90624	521.035	7.92269	10.4123
C134	C134	134		147	3894.33	2.66778	18.011	8.93086	1464.7	49.6667	32		41.3438	1095.28	0.750313	5.06558	2.51181	411.948		1.18141	26.4921	18.1481		6.75129	3.34768	549.035	8.13869	10.1853
C135	C135	135		177.111	4050	2.97222	18.8545	9.33459	1528.51	46.3333	30.3333		49.8125	1139.06	0.835938	5.30283	2.62535	429.894		1.15182	22.867	16.7817		6.34357	3.14061	514.265	6.59402	10.0349
9311				148.333	4100	2.04111	16.8177	8.33934	1887.82	48.3333	32.3333		40.4545	1118.18	0.556667	4.58663	2.27437	514.861		1.15506	27.6404	13.7603		8.23946	4.08569	924.899	9.51388	11.6997

## Sheet: 矩阵+测定结果
矩阵编号	原编号	对照编号	单株根系性状	单株不定根数(条）	单株不定根总长（cm/株）	根干重（g/株））	总吸收面积（m2/株）	活跃吸收面积（m2/株）	单株根活力（ug.g-1.hr-1）	最长根长（cm）	众数根长（cm）	单穗根系性状	不定根数（个/穗)	不定根总长(cm/穗)	不定根重(g/穗)	不定根总吸收面积（m2/穗）	不定根活跃吸收面积（m2/穗）	不定根根系活力（ug.g-1.hr-1/穗）	单条不定根性状	不定根粗(mm/条)	不定根长(cm/条)	不定根重(mg/条)	单位根重根系性状	单位根干重总吸收面积（m2/g）	单位根干重活跃吸收面积（m2/g）	单位根干重根系活力（ug.g-1.hr-1/g）	抽穗期冠根比	成熟期冠根比
C1	C1	1		174.889	3738.33	2.97667	18.5686	9.22694	1130.63	35.6667	26		46.2941	989.559	0.787941	4.91522	2.44243	299.284		1.24269	21.3755	17.0203		6.23805	3.09976	379.831	5.71258	7.51312
C2	C2	2		154.333	3586.67	1.98222	17.4665	8.60493	1118.41	59.6667	34		47.8966	1113.1	0.615172	5.42065	2.67049	347.092		1.17063	23.2397	12.8438		8.8116	4.34105	564.22	9.7343	11.5174
C3	C3	3		174.556	4880	2.69333	19.5035	9.65732	998.3	51	35.3333		47.6061	1330.91	0.734545	5.31913	2.63381	272.264		1.17059	27.9567	15.4297		7.2414	3.58564	370.656	7.88325	9.40094
C5	C5	5		142.667	4984.33	2.41778	20.6473	10.1719	1070.43	51.6667	36.3333		33.7895	1180.5	0.572632	4.89015	2.40913	253.522		1.32009	34.9369	16.947		8.53978	4.20711	442.731	8.58502	13.5844
C6	C6	6		151.222	4860	2.50556	19.8255	9.77945	1304.13	46.6667	32		40.0294	1286.47	0.663235	5.24791	2.58868	345.211		1.37766	32.1381	16.5687		7.9126	3.90311	520.496	7.74945	11.293
C7	C7	7		172.111	3850	2.74333	19.7896	9.76621	699.056	47	31.6667		49.9677	1117.74	0.796452	5.74536	2.83535	202.952		1.11556	22.3693	15.9393		7.2137	3.55998	254.82	7.27258	10.1473
C8	C8	8		170.333	4736.67	2.81667	20.2055	9.96868	1513.52	49.3333	33.3333		45.0882	1253.82	0.745588	5.34851	2.63877	400.637		1.19765	27.8082	16.5362		7.17354	3.53917	537.344	7.76095	11.4106
C9	C9	9		163.556	4821	2.83778	21.3762	10.5524	1410.93	43.6667	29.3333		40.8889	1205.25	0.709444	5.34406	2.63809	352.733		1.18003	29.4762	17.3505		7.53274	3.71853	497.196	6.46124	10.8717
C10	C10	10		157.444	4399.33	2.62444	18.9486	9.36379	1590.63	55	36.3333		32.9535	920.791	0.549302	3.96599	1.95986	332.923		1.17502	27.9421	16.669		7.22005	3.56791	606.083	8.395	10.0132
C11	C11	11		129	2950	2.56111	20.9414	10.3771	532.041	39	27.3333		34.1471	780.882	0.677941	5.54331	2.74689	140.835		1.28424	22.8682	19.8536		8.17669	4.05181	207.739	7.38134	8.99674
C12	C12	12		135.667	4562.67	1.99556	20.3495	9.90511	2021.43	37.0667	29.6667		33	1109.84	0.485405	4.94988	2.40935	491.699		1	33.6314	14.7093		10.1974	4.96359	1012.97	6.85579	5.90958
C13	C13	13		174	4500	3.00333	17.2796	8.58977	1316.04	57.3333	39.6667		47.4545	1227.27	0.819091	4.71261	2.34266	358.92		1.09195	25.8621	17.2605		5.75346	2.86008	438.193	8.88938	11.5606
C14	C14	14		143.667	4285	2.26444	19.2147	9.487	807.986	50	36		41.7097	1244.03	0.657419	5.57845	2.75429	234.577		1.17633	29.826	15.7618		8.48538	4.18955	356.814	8.50981	13.4521
C15	C15	15		154	4150	2.92667	16.8581	8.36368	1474.74	42.6667	30.3333		42	1131.82	0.798182	4.59765	2.281	402.202		1.24892	26.9481	19.0043		5.76016	2.85775	503.898	6.36295	8.94142
C17	C17	17		123.778	3566.67	2.32444	17.8112	8.81796	835.981	65.3333	38.3333		33.7576	972.727	0.633939	4.85761	2.4049	227.995		1.12029	28.8151	18.7792		7.66257	3.79358	359.648	8.06071	11.4803
C18	C18	18		130.444	4696.67	2.86333	18.1883	9.02712	1101.45	65	42		35.5758	1280.91	0.780909	4.96043	2.46194	300.397		1.19591	36.0051	21.9506		6.35213	3.15266	384.676	7.14086	10.0364
C19	C19	19		180.222	4236.67	2.59889	18.291	9.05008	1951.03	52.6667	34.6667		54.0667	1271	0.779667	5.48729	2.71502	585.308		1.2762	23.508	14.4205		7.038	3.48229	750.716	7.2159	8.63127
C20	C20	20		140.778	3270	2.52	19.693	9.76565	1509.63	50.6667	32		32.4872	754.615	0.581538	4.54453	2.25361	348.375		1.09866	23.2281	17.9006		7.81467	3.87526	599.058	7.88139	7.02252
C21	C21	21		137	3260	2.59222	18.1714	9.02723	1534.11	59	32.3333		32.4474	772.105	0.613947	4.30375	2.13803	363.343		1.12409	23.7956	18.9213		7.00997	3.48243	591.814	8.02958	9.69136
C22	C22	22		151.111	3925.33	2.57778	20.3832	10.0247	937.711	52.6667	34.3333		36.7568	954.811	0.627027	4.95808	2.43845	228.092		1.12721	25.9765	17.0588		7.90728	3.88891	363.767	6.88276	11.0673
C23	C23	23		154.444	3166.67	2.15889	18.4664	9.10966	1886.97	44	26.3333		43.4375	890.625	0.607187	5.19366	2.56209	530.71		1.18058	20.5036	13.9784		8.55364	4.21961	874.047	8.98405	10.8611
C24	C24	24		148	3933.33	2.47778	16.3761	8.14835	1165.66	57.6667	33.6667		37	983.333	0.619444	4.09401	2.03709	291.414		1.31757	26.5766	16.7417		6.60917	3.28857	470.444	7.37892	8.64066
C25	C25	25		143.556	3056.67	2.58	18.4706	9.16082	1747.47	34	25		36.9143	786	0.663429	4.74958	2.35564	449.349		1.14706	21.2926	17.9721		7.15914	3.5507	677.313	7.60034	7.40911
C26	C26	26		143.778	3360	2.53778	19.3078	9.56739	1360.85	43.6667	32		34.0526	795.789	0.601053	4.57291	2.26596	322.306		1.23107	23.3694	17.6507		7.60816	3.76999	536.236	7.912	8.8055
C27	C27	27		149.111	3370	2.51667	17.8256	8.82226	1185.48	54.6667	32.3333		35.3158	798.158	0.596053	4.22184	2.08948	280.771		0.938897	22.6006	16.8778		7.083	3.50554	471.05	7.6574	10.4818
C28	C28	28		131.222	2621.33	1.84111	17.5173	8.63551	818.796	54.3333	31.3333		32.8056	655.333	0.460278	4.37932	2.15888	204.699		1.09229	19.9763	14.0305		9.51451	4.69038	444.729	10.7013	8.61161
C29	C29	29		139.889	4250	2.56444	18.9377	9.40953	1694.68	44	30.6667		35.9714	1092.86	0.659429	4.86971	2.41959	435.776		1.37728	30.3813	18.332		7.38474	3.66923	660.838	8.23917	9.80709
C30	C30	30		134.111	1486.67	1.92444	24.7333	12.0722	1247.9	29.6667	13		38.9355	431.613	0.55871	7.18063	3.50485	362.293		1.10356	11.0853	14.3496		12.8522	6.27311	648.445	9.14434	12.0779
C31	C31	31		142.944	4110	2.61333	19.0587	9.40931	1222.88	53	36		32.1625	924.75	0.588	4.2882	2.1171	275.147		1.11232	28.7524	18.2822		7.29285	3.6005	467.938	7.78741	10.1112
C32	C32	32		168.556	2980	2.10444	17.3492	8.60597	1825.63	38.3333	23.3333		44.6176	788.824	0.557059	4.59243	2.27805	483.255		1.19842	17.6796	12.4852		8.24406	4.08942	867.511	8.20011	8.29403
C33	C33	33		160.556	4000	2.76	17.3499	8.55299	1124.96	41.6667	30.3333		43.7879	1090.91	0.752727	4.73178	2.33263	306.807		1.18547	24.9135	17.1903		6.28618	3.09891	407.594	7.11353	8.3783
C34	C34	34		145.222	4320	2.44111	17.976	8.93237	1106.02	50.3333	34		35.3243	1050.81	0.593784	4.37254	2.17274	269.031		1.0811	29.7475	16.8095		7.36386	3.65914	453.08	8.81156	10.7416
C35	C35	35		153.333	3956.67	2.52222	20.8477	10.3421	1112.05	42	30.3333		49.2857	1271.79	0.810714	6.70105	3.32425	357.444		1.11304	25.8043	16.4493		8.26561	4.1004	440.9	7.56828	9.30246
C36	C36	36		182.667	3866.67	2.50222	21.3226	10.4969	944.453	37.6667	26.3333		44.4324	940.541	0.608649	5.18657	2.55331	229.732		1.21168	21.1679	13.6983		8.52146	4.19504	377.446	7.40453	9.94338
C37	C37	37		153.556	3160	2.52889	15.9245	7.92455	6337.74	46	29		39.4857	812.571	0.650286	4.09486	2.03774	1629.71		1.23517	20.5789	16.4689		6.29702	3.13361	2506.14	7.73286	8.60884
C38	C38	38		141.556	3480	2.65889	17.7536	8.82292	1169.55	43	28.6667		41.0968	1010.32	0.771935	5.15428	2.56149	339.547		1.40581	24.584	18.7834		6.67709	3.31827	439.865	9.29085	7.85676
C39	C39	39		177.556	3913.33	2.52556	20.4036	10.0203	1046.23	34.3333	25.3333		48.4242	1067.27	0.688788	5.56462	2.7328	285.337		1.22966	22.0401	14.224		8.07886	3.96754	414.259	7.05499	9.18861
C40	C40	40		174.111	4573.33	3.42778	18.3796	9.11979	1080.82	61	38		52.2333	1372	1.02833	5.51388	2.73594	324.247		0.93044	26.2668	19.6873		5.36196	2.66056	315.313	8.87002	9.26555
C41	C41	41		159.889	3271	2.67556	19.9342	9.87425	1315	53.3333	32.3333		46.4194	949.645	0.776774	5.78735	2.86672	381.773		1.09868	20.458	16.7338		7.45049	3.69054	491.485	8.66694	9.5689
C42	C42	42		161.111	3443.67	2.17111	17.4616	8.6608	905.285	46.6667	31.3333		42.6471	911.559	0.574706	4.62219	2.29256	239.634		0.997241	21.3745	13.4759		8.04271	3.98911	416.968	8.77073	14.8023
C43	C43	43		166.556	3170	2.62889	20.9514	10.3678	1198.06	37.3333	25.3333		42.8286	815.143	0.676	5.3875	2.66602	308.073		1.15677	19.0327	15.7839		7.96967	3.94381	455.729	7.52367	8.61229
C44	C44	44		166.111	3488	2.39222	17.6422	8.73818	859.35	36	25.6667		45.303	951.273	0.652424	4.81152	2.38314	234.368		1.13177	20.998	14.4013		7.37484	3.65275	359.226	8.07524	8.85996
C45	C45	45		164.333	3362.33	2.84889	17.2969	8.58445	1491.07	37.3333	26.3333		41.0833	840.583	0.712222	4.32424	2.14611	372.768		1.02231	20.4604	17.336		6.07147	3.01326	523.387	7.18487	7.25836
C46	C46	46		163.889	3750	3.35778	16.3099	8.16038	1821.15	56	31.6667		43.3824	992.647	0.888824	4.31734	2.1601	482.07		1.13288	22.8814	20.4881		4.85736	2.43029	542.369	6.84381	6.90995
C47	C47	47		151.333	4433.33	3.07333	18.8925	9.32859	1843.67	56.6667	42		36.8108	1078.38	0.747568	4.59548	2.26912	448.459		1.34361	29.2952	20.3084		6.14724	3.03533	599.891	8.10123	8.95303
C48	C48	48		154.222	3540	2.54444	19.0349	9.39125	1011.87	44.6667	31		44.7742	1027.74	0.73871	5.52627	2.72649	293.768		1.1866	22.9539	16.4986		7.48097	3.69089	397.678	8.11878	9.86822
C49	C49	49		140.333	3150	2.46222	20.6678	10.2408	1239.24	50	28		37.1471	833.824	0.651765	5.47088	2.71079	328.035		1.20665	22.4466	17.5455		8.39395	4.15916	503.302	8.04152	7.53274
C50	C50	50		144.222	3020.67	2.84444	18.022	8.9481	1293.03	39.6667	28.3333		38.1765	799.588	0.752941	4.77052	2.36861	342.272		1.1094	20.9445	19.7227		6.33584	3.14582	454.58	6.51875	7.62382
C51	C51	51		162.778	3326.67	2.60111	16.6286	8.22821	1381.73	40.3333	25.3333		47.2581	965.806	0.755161	4.82765	2.38884	401.149		1.09761	20.4369	15.9795		6.39287	3.16335	531.209	7.42418	8.57638
C52	C52	52		155.111	4220	3.35778	21.4005	10.5607	1430.62	40.6667	30		42.303	1150.91	0.915758	5.8365	2.8802	390.168		1.45702	27.2063	21.6476		6.37341	3.14516	426.06	5.93018	8.03975
C53	C53	53		150.222	3233.33	2.80889	17.5179	8.70954	1470.03	34	26.3333		38.6286	831.429	0.722286	4.5046	2.2396	378.007		1.13609	21.5237	18.6982		6.2366	3.10071	523.348	6.50514	8.55211
C54	C54	54		147.111	3749.33	1.79444	17.2377	8.35721	1509.15	51.1667	35.6667		44.1333	1124.8	0.538333	5.17132	2.50716	452.744		1.06269	25.4864	12.1979		9.60617	4.65727	841.01	9.74118	12.301
C55	C55	55		137.444	3411.67	2.35778	19.1448	9.4644	1190.45	47.3333	32.3333		30.1707	748.902	0.517561	4.20252	2.07755	261.319		1.15198	24.8222	17.1544		8.11986	4.01412	504.904	9.10792	12.071
C56	C56	56		153.444	3823.33	2.41222	21.0423	10.4137	911.857	51	35.6667		38.3611	955.833	0.603056	5.26057	2.60343	227.964		1.03838	24.9167	15.7205		8.7232	4.31707	378.015	9.98388	11.0933
C57	C57	57		143.444	3166.67	2.13	15.4955	7.63167	1149.98	46.3333	32.3333		37.9706	838.235	0.563824	4.10176	2.02015	304.407		1.03408	22.0759	14.849		7.2749	3.58294	539.897	9.9254	14.7753
C58	C58	58		151.222	3036.67	2.40778	17.0166	8.41668	1118.56	41	28.6667		45.3667	911	0.722333	5.10497	2.525	335.567		1.02057	20.0808	15.9221		7.06734	3.49562	464.559	6.41717	6.75338
C59	C59	59		151	2833.33	2.45667	21.0094	10.3561	1333.33	41.3333	29.6667		37.75	708.333	0.614167	5.25234	2.58902	333.332		1.12583	18.7638	16.2693		8.55198	4.21551	542.738	8.50023	8.29319
C61	C61	61		153.333	3706.67	2.47	19.1031	9.43682	952.533	41.3333	30.6667		43.125	1042.5	0.694688	5.37275	2.65411	267.9		1.23478	24.1739	16.1087		7.73405	3.82058	385.641	7.50922	7.54517
C63	C63	63		170.333	3718.33	2.58778	17.5469	8.69942	1342.54	49.3333	33.6667		43.8	956.143	0.665429	4.51206	2.23699	345.225		1.17613	21.8297	15.1924		6.78068	3.36173	518.801	7.76599	10.6037
C64	C64	64		147.778	3470	2.27556	17.0369	8.44822	1089.5	48.3333	34.6667		40.303	946.364	0.620606	4.64643	2.30406	297.136		1.16842	23.4812	15.3985		7.48693	3.7126	478.784	9.04053	12.3145
C65	C65	65		144.444	3626.67	2.23222	20.9404	10.3157	1108.2	49.6667	33.6667		33.3333	836.923	0.515128	4.83239	2.38055	255.739		1.05462	25.1077	15.4538		9.38095	4.62129	496.457	8.25187	9.33385
C66	C66	66		164.111	3704.67	2.54667	17.1143	8.48932	1563.12	49	34.6667		36.925	833.55	0.573	3.85072	1.9101	351.702		1.10494	22.5741	15.5179		6.72028	3.3335	613.79	8.31937	12.4658
C67	C67	67		150.778	3858.33	2.39667	20.4092	10.0802	1291.67	53	31.6667		37.6944	964.583	0.599167	5.1023	2.52006	322.916		1.12085	25.5895	15.8954		8.51565	4.20594	538.942	8.57024	9.82991
C68	C68	68		155.444	3666.67	2.51444	20.2804	10.0359	1527.35	49.3333	33		39.9714	942.857	0.646571	5.21497	2.58066	392.746		1.16011	23.5883	16.1758		8.06557	3.99131	607.429	7.37561	8.10772
C69	C69	69		160.556	3216.67	2.46556	19.2931	9.55429	1135.45	37	26.3333		45.1562	904.688	0.693438	5.4262	2.68714	319.345		1.18754	20.0346	15.3564		7.82507	3.87511	460.525	7.42497	8.67984
C70	C70	70		160	4512.33	3.03556	18.0777	8.97992	1751.94	54.3333	37.6667		38.9189	1097.59	0.738378	4.39727	2.18431	426.147		1.26667	28.2021	18.9722		5.95531	2.95825	577.139	7.55783	9.90833
C71	C71	71		137.889	4116.67	2.48556	20.4226	10.0914	1227.07	59	39		35.4571	1058.57	0.639143	5.25153	2.59493	315.532		1.21112	29.855	18.0258		8.21652	4.06002	493.68	7.61422	10.5684
C72	C72	72		146.889	3540	2.41111	19.0937	9.45098	968.599	47	30.6667		40.0606	965.455	0.657576	5.20739	2.57754	264.163		1.30938	24.0998	16.4145		7.91907	3.91976	401.723	7.97235	8.68923
C73	C73	73		132.333	1880	1.89556	20.2381	9.96919	1078.44	30	16		41.069	583.448	0.588276	6.2808	3.09389	334.687		1.38287	14.2065	14.3241		10.6766	5.25924	568.929	9.10844	9.42593
C74	C74	74		163.778	3126.67	2.51778	20.5984	10.1164	1721.54	35.3333	23		46.0625	879.375	0.708125	5.79331	2.84524	484.182		1.23541	19.0909	15.3731		8.1812	4.01799	683.752	7.04678	6.36256
C76	C76	76		133.778	4306.67	2.98556	19.8716	9.86149	1299.45	65	37.3333		31.6842	1020	0.707105	4.70642	2.33562	307.766		1.05648	32.1927	22.3173		6.6559	3.30307	435.247	7.30517	9.39503
C77	C77	77		127.667	3673.33	2.31111	19.2627	9.51239	1239.07	58.6667	39.6667		35.9062	1033.12	0.65	5.41764	2.67536	348.489		1.10705	28.7728	18.1027		8.33483	4.11594	536.136	8.39904	11.2997
C78	C78	78		153.889	3216.67	2.66333	17.82	8.83342	1139.72	46.3333	30		41.9697	877.273	0.726364	4.86001	2.40911	310.833		1.14368	20.9025	17.3069		6.69087	3.31668	427.931	7.80726	9.10968
C79	C79	79		137	2996.67	2.15556	20.1284	9.88822	1303.76	46.3333	30		36.2647	793.235	0.570588	5.3281	2.61747	345.112		1.00243	21.8735	15.734		9.33791	4.58732	604.836	8.69381	8.20149
C80	C80	80		140.667	3176.67	2.28444	17.3086	8.55847	1427.12	42.3333	29.6667		40.8387	922.258	0.663226	5.02508	2.48472	414.324		1.18009	22.5829	16.2401		7.57673	3.74641	624.71	9.03259	10.0206
C82	C82	82		145.333	4040.33	2.55667	17.7652	8.81645	840.713	45	32.6667		36.3333	1010.08	0.639167	4.44131	2.20411	210.178		1.24771	27.8005	17.5917		6.94859	3.44841	328.832	8.70535	8.72067
C83	C83	83		151.333	3278.33	2.72333	18.9846	9.37187	1247.88	36	24.3333		42.5625	922.031	0.765938	5.33942	2.63584	350.967		1.29515	21.663	17.9956		6.97109	3.44132	458.219	6.90086	8.24073
C84	C84	84		124.333	3996.67	2.51556	19.9776	9.88957	1192.99	50.3333	34		33.9091	1090	0.686061	5.44843	2.69716	325.36		1.42895	32.1448	20.2324		7.94161	3.93137	474.244	8.03754	7.97251
C85	C85	85		131.556	4158	2.23111	19.0311	9.41537	1238.38	51.6667	34.6667		31.1579	984.789	0.528421	4.50736	2.22996	293.301		1.45693	31.6064	16.9595		8.52986	4.22004	555.052	9.17978	11.3623
C86	C86	86		150.333	3311.67	2.36556	18.4747	9.13143	1007.98	44	30		37.5833	827.917	0.591389	4.61868	2.28286	251.996		0.977827	22.0288	15.7354		7.80989	3.86016	426.109	7.91827	8.36817
C87	C87	87		160	2866.67	2.43889	19.6424	9.72704	1349.15	43.3333	29.3333		38.9189	697.297	0.593243	4.77787	2.36604	328.173		0.997917	17.9167	15.2431		8.05382	3.98831	553.184	8.8492	10.9902
C88	C88	88		150.444	3505.67	2.55222	19.904	9.87558	1131.27	41.3333	29		37.6111	876.417	0.638056	4.97601	2.46889	282.817		1.21196	23.3021	16.9645		7.79871	3.8694	443.249	7.56639	8.37492
C89	C89	89		146.444	3380	2.35667	19.7215	9.75427	1149.05	50.3333	28.6667		43.9333	1014	0.707	5.91646	2.92628	344.715		1.27238	23.0804	16.0926		8.3684	4.13901	487.574	9.00802	10.9467
C90	C90	90		156	3973	2.69222	17.8844	8.83255	1376.97	45.3333	31		37.9459	966.405	0.654865	4.35026	2.14846	334.938		1.20299	25.4679	17.2578		6.64299	3.28077	511.462	7.80809	10.8417
C91	C91	91		160.889	3476.67	2.65	18.0671	8.94917	1061.41	38.3333	26.3333		42.5882	920.294	0.701471	4.78246	2.3689	280.962		1.24309	21.6091	16.471		6.81776	3.37704	400.532	7.66709	9.44554
C92	C92	92		169.556	4043.33	3.11111	16.9324	8.45373	1518.79	34.3333	24.6667		44.8824	1070.29	0.823529	4.48211	2.23775	402.033		1.20118	23.8467	18.3486		5.44256	2.71727	488.182	7.44679	6.68794
C93	C93	93		143.778	3546.33	2.76333	20.6334	10.1572	2133.76	36	26.3333		39.2121	967.182	0.753636	5.6273	2.77015	581.935		1.47682	24.6654	19.2195		7.46686	3.67571	772.17	7.7121	7.4958
C94	C94	94		148.667	3176.67	2.45222	21.0284	10.3506	1612.22	33	24		38.2286	816.857	0.630571	5.40731	2.66158	414.57		1.30493	21.3677	16.4948		8.57526	4.22091	657.452	7.12596	8.80714
C95	C95	95		154.333	3106.67	2.37111	16.8094	8.34271	1412.23	39.3333	27.6667		38.5833	776.667	0.592778	4.20236	2.08568	353.058		1.0324	20.1296	15.3636		7.08927	3.51848	595.598	8.59934	9.83789
C96	C96	96		170.778	4154	2.70778	18.4449	9.16916	1263.61	37.3333	27.6667		41.5405	1010.43	0.658649	4.4866	2.23034	307.364		1.22576	24.324	15.8556		6.81183	3.38623	466.658	6.9327	8.47962
C97	C97	97		135.444	2611.67	2.34111	18.8382	9.3533	1906.71	46	28		32.0789	618.553	0.554474	4.46169	2.21526	451.589		1.19114	19.2822	17.2847		8.04671	3.99524	814.447	8.03275	9.05518
C98	C98	98		156.778	3169	2.21556	16.6445	8.20487	975.805	32.6667	26.3333		38.1351	770.838	0.538919	4.04865	1.99578	237.358		1.0078	20.2133	14.1318		7.51255	3.7033	440.434	6.92177	7.90729
C99	C99	99		148.222	2796.67	2.10444	18.5449	9.08929	936.569	35.6667	25.3333		41.6875	786.562	0.591875	5.21576	2.55636	263.41		1.01199	18.8681	14.1979		8.81226	4.31909	445.043	7.58817	8.39147
C100	C100	100		164	3944.33	2.48111	21.3608	10.5422	1070.48	48.6667	30		49.2	1183.3	0.744333	6.40824	3.16267	321.145		1.10366	24.0508	15.1287		8.60937	4.249	431.453	6.49619	9.46989
C101	C101	101		149.333	3500	2.47778	19.0716	9.46171	1408.75	54	35		40.7273	954.545	0.675758	5.20134	2.58047	384.204		1.2433	23.4375	16.5923		7.69705	3.81863	568.553	7.6287	11.0209
C102	C102	102		140.333	3376.67	2.52111	18.759	9.2876	870.986	45	29.6667		40.7419	980.323	0.731935	5.44615	2.6964	252.867		1.13539	24.0618	17.9652		7.44075	3.68393	345.477	7.33363	9.71989
C104	C104	104		157.333	2830	2.66667	17.4063	8.62872	1046.9	34.6667	24		45.6774	821.613	0.774194	5.05344	2.50511	303.938		0.997881	17.9873	16.9492		6.52736	3.23577	392.587	6.30792	6.87439
C105	C105	105		138.667	2800	2.43556	24.5345	12.08	1104.19	36	25.6667		36.7059	741.176	0.644706	6.49443	3.19763	292.286		1.1274	20.1923	17.5641		10.0735	4.95983	453.364	6.49544	7.58337
C106	C106	106		148.111	3966.67	2.66778	19.1185	9.47827	1262.36	47.6667	30		35.0789	939.474	0.631842	4.52806	2.24485	298.98		1.30983	26.7817	18.012		7.16645	3.55287	473.187	8.66597	10.9321
C107	C107	107
C108	C108	108		157.556	3110	2.26	17.0643	8.44274	1110.1	35.3333	25.3333		48.8966	965.172	0.701379	5.29581	2.62016	344.514		1.0811	19.7391	14.3441		7.55056	3.73572	491.195	6.32252	6.26075
C109	C109	109		168.778	2966.67	2.36	17.8522	8.81548	965.559	36.3333	24.6667		50.6333	890	0.708	5.35567	2.64464	289.668		1.07242	17.5774	13.9829		7.5645	3.73537	409.135	6.61252	7.32352
C110	C110	110		160.667	2756.67	2.44333	18.3798	9.07908	1298.68	38.3333	27.6667		42.5294	729.706	0.646765	4.86524	2.40329	343.769		1.04357	17.1577	15.2075		7.52243	3.71586	531.522	7.31014	8.17338
C111	C111	111		149.444	4010.33	2.68	21.8221	10.8206	1258.37	36.6667	26.3333		38.4286	1031.23	0.689143	5.61139	2.78244	323.582		1.24684	26.8349	17.9331		8.14256	4.03754	469.542	6.82711	7.36729
C112	C112	112		189	3530	3.19111	18.7687	9.24185	2190.75	32.6667	24.3333		48.6	907.714	0.820571	4.82624	2.37648	563.335		1.21693	18.6772	16.8842		5.88156	2.89612	686.516	5.80223	7.44995
C113	C113	113		156.333	2826.67	2.80667	17.9327	8.90242	2012.86	37.3333	27.6667		42.6364	770.909	0.765455	4.89073	2.42793	548.963		1.14712	18.081	17.9531		6.38932	3.17188	717.173	7.23001	8.30745
C114	C114	114		143.111	4936.67	3.09556	19.4804	9.64996	634.026	66	37.6667		40.25	1388.44	0.870625	5.47888	2.71405	178.32		1.07376	34.4953	21.6304		6.29304	3.11736	204.818	9.12958	10.2045
C115	C115	115		155.889	4010.67	3.11222	16.8247	8.38542	1418.52	56	35		37.9189	975.568	0.757027	4.09248	2.0397	345.045		1.20171	25.7277	19.9644		5.40599	2.69435	455.79	8.06783	8.34891
C116	C116	116		134.778	3813.33	2.78333	20.6021	10.2199	1558.16	69	42.3333		39.129	1107.1	0.808065	5.98126	2.96707	452.369		1.13026	28.2935	20.6513		7.40196	3.67183	559.817	6.38523	7.06229
C117	C117	117		153.778	4116.67	2.67778	20.6867	10.283	1530.05	39.3333	25.3333		43.25	1157.81	0.753125	5.81813	2.89209	430.326		1.4198	26.7702	17.4133		7.72532	3.84013	571.387	7.2166	8.07651
C119	C119	119		157.222	5100	2.63111	20.0387	9.87996	910.89	56	37.3333		38.2432	1240.54	0.64	4.87427	2.40323	221.568		1.26572	32.4382	16.735		7.61604	3.75505	346.2	8.13345	12.8154
C120	C120	120		143	4470	2.60111	17.66	8.7447	1215.49	61	43.3333		33.8684	1058.68	0.616053	4.18262	2.07111	287.88		1.12121	31.2587	18.1896		6.78939	3.36191	467.298	8.09996	10.505
C122	C122	122		158.778	3990	2.69222	17.1172	8.45424	1381.07	47	29.3333		46.0968	1158.39	0.781613	4.96951	2.45446	400.955		1.25122	25.1295	16.9559		6.35802	3.14025	512.984	6.70202	6.33715
C123	C123	123		170.778	4990	2.79778	20.9839	10.3481	1689.54	48.6667	34.3333		45.2059	1320.88	0.740588	5.55456	2.7392	447.231		1.44437	29.2193	16.3826		7.5002	3.69868	603.886	7.46505	9.44584
C124	C124	124		180.333	4696.67	2.63	18.5923	9.21389	1142.84	43.6667	28.3333		45.0833	1174.17	0.6575	4.64806	2.30347	285.711		1.32717	26.0444	14.5841		7.0693	3.50338	434.541	7.60456	9.0998
C125	C125	125		179.333	3816.67	2.49778	20.3498	10.0673	1485.62	46	31.3333		44.8333	954.167	0.624444	5.08746	2.51683	371.404		1.26394	21.2825	13.9281		8.14718	4.03051	594.776	8.52669	10.3523
C126	C126	126		159.222	4370	2.70556	18.9811	9.40009	2187.41	52.3333	37.3333		38.7297	1062.97	0.658108	4.61701	2.28651	532.072		1.48221	27.4459	16.9923		7.01558	3.47436	808.487	8.01068	10.0241
C127	C127	127		156.556	4414.67	2.48667	21.9164	10.8181	1208.65	50.3333	36.6667		39.1389	1103.67	0.621667	5.47909	2.70451	302.163		1.10078	28.1987	15.8836		8.81355	4.35043	486.054	7.76273	10.7458
C128	C128	128		175	5076.67	2.69111	17.5889	8.72684	1507.59	53.6667	38.3333		40.3846	1171.54	0.621026	4.05897	2.01389	347.906		1.25714	29.0095	15.3778		6.53591	3.24284	560.212	8.2564	12.0019
C129	C129	129		143.444	4560	2.69556	20.0271	9.97053	1126.2	55.3333	40.6667		39.1212	1243.64	0.735152	5.46193	2.71923	307.145		1.30132	31.7893	18.7916		7.42967	3.69888	417.798	7.42869	11.4662
C130	C130	130		156.222	4550	2.71556	19.9762	9.84783	1122.69	57	38.6667		41.3529	1204.41	0.718824	5.28782	2.60678	297.182		1.23329	29.1252	17.3826		7.35622	3.62645	413.428	7.43781	11.2138
C131	C131	131		144.667	4302	2.32111	21.4534	10.5226	1451.27	55.3333	35.6667		39.4545	1173.27	0.63303	5.85092	2.8698	395.801		1.0553	29.7373	16.0445		9.24272	4.53344	625.247	7.41886	11.8684
C132	C132	132		164.222	4131.67	2.71444	17.0393	8.42375	1112.48	48.3333	33		43.4706	1093.68	0.718529	4.51042	2.22982	294.479		1.28078	25.159	16.5291		6.27729	3.1033	409.836	7.65944	10.0202
C133	C133	133		157.889	4173.33	2.44333	19.3296	9.54425	1273.06	47.3333	34		41.7941	1104.71	0.646765	5.11667	2.52642	336.987		1.15482	26.4321	15.475		7.91117	3.90624	521.035	7.92269	10.4123
C134	C134	134		147	3894.33	2.66778	18.011	8.93086	1464.7	49.6667	32		41.3438	1095.28	0.750313	5.06558	2.51181	411.948		1.18141	26.4921	18.1481		6.75129	3.34768	549.035	8.13869	10.1853
C135	C135	135		177.111	4050	2.97222	18.8545	9.33459	1528.51	46.3333	30.3333		49.8125	1139.06	0.835938	5.30283	2.62535	429.894		1.15182	22.867	16.7817		6.34357	3.14061	514.265	6.59402	10.0349
9311				148.333	4100	2.04111	16.8177	8.33934	1887.82	48.3333	32.3333		40.4545	1118.18	0.556667	4.58663	2.27437	514.861		1.15506	27.6404	13.7603		8.23946	4.08569	924.899	9.51388	11.6997

## Sheet: 矩阵+测定结果2
	y1	y2	y3	y4	y5	y6	y7	y8	y9	y10	y11	y12	y13	y14	y15	y16	y17	y18	y19	y20	y21	y22
矩阵编号	单株不定根数(条）	单株不定根总长（cm/株）	根干重（g/株））	总吸收面积（m2/株）	活跃吸收面积（m2/株）	单株根活力（ug.g-1.hr-1）	最长根长（cm）	众数根长（cm）	不定根数（个/穗)	不定根总长(cm/穗)	不定根重(g/穗)	不定根总吸收面积（m2/穗）	不定根活跃吸收面积（m2/穗）	不定根根系活力（ug.g-1.hr-1/穗）	不定根粗(mm/条)	不定根长(cm/条)	不定根重(mg/条)	单位根干重总吸收面积（m2/g）	单位根干重活跃吸收面积（m2/g）	单位根干重根系活力（ug.g-1.hr-1/g）	抽穗期冠根比	成熟期冠根比
C1	174.889	3738.33	2.97667	18.5686	9.22694	1130.63	35.6667	26	46.2941	989.559	0.787941	4.91522	2.44243	299.284	1.24269	21.3755	17.0203	6.23805	3.09976	379.831	5.71258	7.51312
C2	154.333	3586.67	1.98222	17.4665	8.60493	1118.41	59.6667	34	47.8966	1113.1	0.615172	5.42065	2.67049	347.092	1.17063	23.2397	12.8438	8.8116	4.34105	564.22	9.7343	11.5174
C3	174.556	4880	2.69333	19.5035	9.65732	998.3	51	35.3333	47.6061	1330.91	0.734545	5.31913	2.63381	272.264	1.17059	27.9567	15.4297	7.2414	3.58564	370.656	7.88325	9.40094
C5	142.667	4984.33	2.41778	20.6473	10.1719	1070.43	51.6667	36.3333	33.7895	1180.5	0.572632	4.89015	2.40913	253.522	1.32009	34.9369	16.947	8.53978	4.20711	442.731	8.58502	13.5844
C6	151.222	4860	2.50556	19.8255	9.77945	1304.13	46.6667	32	40.0294	1286.47	0.663235	5.24791	2.58868	345.211	1.37766	32.1381	16.5687	7.9126	3.90311	520.496	7.74945	11.293
C7	172.111	3850	2.74333	19.7896	9.76621	699.056	47	31.6667	49.9677	1117.74	0.796452	5.74536	2.83535	202.952	1.11556	22.3693	15.9393	7.2137	3.55998	254.82	7.27258	10.1473
C8	170.333	4736.67	2.81667	20.2055	9.96868	1513.52	49.3333	33.3333	45.0882	1253.82	0.745588	5.34851	2.63877	400.637	1.19765	27.8082	16.5362	7.17354	3.53917	537.344	7.76095	11.4106
C9	163.556	4821	2.83778	21.3762	10.5524	1410.93	43.6667	29.3333	40.8889	1205.25	0.709444	5.34406	2.63809	352.733	1.18003	29.4762	17.3505	7.53274	3.71853	497.196	6.46124	10.8717
C10	157.444	4399.33	2.62444	18.9486	9.36379	1590.63	55	36.3333	32.9535	920.791	0.549302	3.96599	1.95986	332.923	1.17502	27.9421	16.669	7.22005	3.56791	606.083	8.395	10.0132
C11	129	2950	2.56111	20.9414	10.3771	532.041	39	27.3333	34.1471	780.882	0.677941	5.54331	2.74689	140.835	1.28424	22.8682	19.8536	8.17669	4.05181	207.739	7.38134	8.99674
C12	135.667	4562.67	1.99556	20.3495	9.90511	2021.43	37.0667	29.6667	33	1109.84	0.485405	4.94988	2.40935	491.699	1	33.6314	14.7093	10.1974	4.96359	1012.97	6.85579	5.90958
C13	174	4500	3.00333	17.2796	8.58977	1316.04	57.3333	39.6667	47.4545	1227.27	0.819091	4.71261	2.34266	358.92	1.09195	25.8621	17.2605	5.75346	2.86008	438.193	8.88938	11.5606
C14	143.667	4285	2.26444	19.2147	9.487	807.986	50	36	41.7097	1244.03	0.657419	5.57845	2.75429	234.577	1.17633	29.826	15.7618	8.48538	4.18955	356.814	8.50981	13.4521
C15	154	4150	2.92667	16.8581	8.36368	1474.74	42.6667	30.3333	42	1131.82	0.798182	4.59765	2.281	402.202	1.24892	26.9481	19.0043	5.76016	2.85775	503.898	6.36295	8.94142
C17	123.778	3566.67	2.32444	17.8112	8.81796	835.981	65.3333	38.3333	33.7576	972.727	0.633939	4.85761	2.4049	227.995	1.12029	28.8151	18.7792	7.66257	3.79358	359.648	8.06071	11.4803
C18	130.444	4696.67	2.86333	18.1883	9.02712	1101.45	65	42	35.5758	1280.91	0.780909	4.96043	2.46194	300.397	1.19591	36.0051	21.9506	6.35213	3.15266	384.676	7.14086	10.0364
C19	180.222	4236.67	2.59889	18.291	9.05008	1951.03	52.6667	34.6667	54.0667	1271	0.779667	5.48729	2.71502	585.308	1.2762	23.508	14.4205	7.038	3.48229	750.716	7.2159	8.63127
C20	140.778	3270	2.52	19.693	9.76565	1509.63	50.6667	32	32.4872	754.615	0.581538	4.54453	2.25361	348.375	1.09866	23.2281	17.9006	7.81467	3.87526	599.058	7.88139	7.02252
C21	137	3260	2.59222	18.1714	9.02723	1534.11	59	32.3333	32.4474	772.105	0.613947	4.30375	2.13803	363.343	1.12409	23.7956	18.9213	7.00997	3.48243	591.814	8.02958	9.69136
C22	151.111	3925.33	2.57778	20.3832	10.0247	937.711	52.6667	34.3333	36.7568	954.811	0.627027	4.95808	2.43845	228.092	1.12721	25.9765	17.0588	7.90728	3.88891	363.767	6.88276	11.0673
C23	154.444	3166.67	2.15889	18.4664	9.10966	1886.97	44	26.3333	43.4375	890.625	0.607187	5.19366	2.56209	530.71	1.18058	20.5036	13.9784	8.55364	4.21961	874.047	8.98405	10.8611
C24	148	3933.33	2.47778	16.3761	8.14835	1165.66	57.6667	33.6667	37	983.333	0.619444	4.09401	2.03709	291.414	1.31757	26.5766	16.7417	6.60917	3.28857	470.444	7.37892	8.64066
C25	143.556	3056.67	2.58	18.4706	9.16082	1747.47	34	25	36.9143	786	0.663429	4.74958	2.35564	449.349	1.14706	21.2926	17.9721	7.15914	3.5507	677.313	7.60034	7.40911
C26	143.778	3360	2.53778	19.3078	9.56739	1360.85	43.6667	32	34.0526	795.789	0.601053	4.57291	2.26596	322.306	1.23107	23.3694	17.6507	7.60816	3.76999	536.236	7.912	8.8055
C27	149.111	3370	2.51667	17.8256	8.82226	1185.48	54.6667	32.3333	35.3158	798.158	0.596053	4.22184	2.08948	280.771	0.938897	22.6006	16.8778	7.083	3.50554	471.05	7.6574	10.4818
C28	131.222	2621.33	1.84111	17.5173	8.63551	818.796	54.3333	31.3333	32.8056	655.333	0.460278	4.37932	2.15888	204.699	1.09229	19.9763	14.0305	9.51451	4.69038	444.729	10.7013	8.61161
C29	139.889	4250	2.56444	18.9377	9.40953	1694.68	44	30.6667	35.9714	1092.86	0.659429	4.86971	2.41959	435.776	1.37728	30.3813	18.332	7.38474	3.66923	660.838	8.23917	9.80709
C30	134.111	1486.67	1.92444	24.7333	12.0722	1247.9	29.6667	13	38.9355	431.613	0.55871	7.18063	3.50485	362.293	1.10356	11.0853	14.3496	12.8522	6.27311	648.445	9.14434	12.0779
C31	142.944	4110	2.61333	19.0587	9.40931	1222.88	53	36	32.1625	924.75	0.588	4.2882	2.1171	275.147	1.11232	28.7524	18.2822	7.29285	3.6005	467.938	7.78741	10.1112
C32	168.556	2980	2.10444	17.3492	8.60597	1825.63	38.3333	23.3333	44.6176	788.824	0.557059	4.59243	2.27805	483.255	1.19842	17.6796	12.4852	8.24406	4.08942	867.511	8.20011	8.29403
C33	160.556	4000	2.76	17.3499	8.55299	1124.96	41.6667	30.3333	43.7879	1090.91	0.752727	4.73178	2.33263	306.807	1.18547	24.9135	17.1903	6.28618	3.09891	407.594	7.11353	8.3783
C34	145.222	4320	2.44111	17.976	8.93237	1106.02	50.3333	34	35.3243	1050.81	0.593784	4.37254	2.17274	269.031	1.0811	29.7475	16.8095	7.36386	3.65914	453.08	8.81156	10.7416
C35	153.333	3956.67	2.52222	20.8477	10.3421	1112.05	42	30.3333	49.2857	1271.79	0.810714	6.70105	3.32425	357.444	1.11304	25.8043	16.4493	8.26561	4.1004	440.9	7.56828	9.30246
C36	182.667	3866.67	2.50222	21.3226	10.4969	944.453	37.6667	26.3333	44.4324	940.541	0.608649	5.18657	2.55331	229.732	1.21168	21.1679	13.6983	8.52146	4.19504	377.446	7.40453	9.94338
C37	153.556	3160	2.52889	15.9245	7.92455	6337.74	46	29	39.4857	812.571	0.650286	4.09486	2.03774	1629.71	1.23517	20.5789	16.4689	6.29702	3.13361	2506.14	7.73286	8.60884
C38	141.556	3480	2.65889	17.7536	8.82292	1169.55	43	28.6667	41.0968	1010.32	0.771935	5.15428	2.56149	339.547	1.40581	24.584	18.7834	6.67709	3.31827	439.865	9.29085	7.85676
C39	177.556	3913.33	2.52556	20.4036	10.0203	1046.23	34.3333	25.3333	48.4242	1067.27	0.688788	5.56462	2.7328	285.337	1.22966	22.0401	14.224	8.07886	3.96754	414.259	7.05499	9.18861
C40	174.111	4573.33	3.42778	18.3796	9.11979	1080.82	61	38	52.2333	1372	1.02833	5.51388	2.73594	324.247	0.93044	26.2668	19.6873	5.36196	2.66056	315.313	8.87002	9.26555
C41	159.889	3271	2.67556	19.9342	9.87425	1315	53.3333	32.3333	46.4194	949.645	0.776774	5.78735	2.86672	381.773	1.09868	20.458	16.7338	7.45049	3.69054	491.485	8.66694	9.5689
C42	161.111	3443.67	2.17111	17.4616	8.6608	905.285	46.6667	31.3333	42.6471	911.559	0.574706	4.62219	2.29256	239.634	0.997241	21.3745	13.4759	8.04271	3.98911	416.968	8.77073	14.8023
C43	166.556	3170	2.62889	20.9514	10.3678	1198.06	37.3333	25.3333	42.8286	815.143	0.676	5.3875	2.66602	308.073	1.15677	19.0327	15.7839	7.96967	3.94381	455.729	7.52367	8.61229
C44	166.111	3488	2.39222	17.6422	8.73818	859.35	36	25.6667	45.303	951.273	0.652424	4.81152	2.38314	234.368	1.13177	20.998	14.4013	7.37484	3.65275	359.226	8.07524	8.85996
C45	164.333	3362.33	2.84889	17.2969	8.58445	1491.07	37.3333	26.3333	41.0833	840.583	0.712222	4.32424	2.14611	372.768	1.02231	20.4604	17.336	6.07147	3.01326	523.387	7.18487	7.25836
C46	163.889	3750	3.35778	16.3099	8.16038	1821.15	56	31.6667	43.3824	992.647	0.888824	4.31734	2.1601	482.07	1.13288	22.8814	20.4881	4.85736	2.43029	542.369	6.84381	6.90995
C47	151.333	4433.33	3.07333	18.8925	9.32859	1843.67	56.6667	42	36.8108	1078.38	0.747568	4.59548	2.26912	448.459	1.34361	29.2952	20.3084	6.14724	3.03533	599.891	8.10123	8.95303
C48	154.222	3540	2.54444	19.0349	9.39125	1011.87	44.6667	31	44.7742	1027.74	0.73871	5.52627	2.72649	293.768	1.1866	22.9539	16.4986	7.48097	3.69089	397.678	8.11878	9.86822
C49	140.333	3150	2.46222	20.6678	10.2408	1239.24	50	28	37.1471	833.824	0.651765	5.47088	2.71079	328.035	1.20665	22.4466	17.5455	8.39395	4.15916	503.302	8.04152	7.53274
C50	144.222	3020.67	2.84444	18.022	8.9481	1293.03	39.6667	28.3333	38.1765	799.588	0.752941	4.77052	2.36861	342.272	1.1094	20.9445	19.7227	6.33584	3.14582	454.58	6.51875	7.62382
C51	162.778	3326.67	2.60111	16.6286	8.22821	1381.73	40.3333	25.3333	47.2581	965.806	0.755161	4.82765	2.38884	401.149	1.09761	20.4369	15.9795	6.39287	3.16335	531.209	7.42418	8.57638
C52	155.111	4220	3.35778	21.4005	10.5607	1430.62	40.6667	30	42.303	1150.91	0.915758	5.8365	2.8802	390.168	1.45702	27.2063	21.6476	6.37341	3.14516	426.06	5.93018	8.03975
C53	150.222	3233.33	2.80889	17.5179	8.70954	1470.03	34	26.3333	38.6286	831.429	0.722286	4.5046	2.2396	378.007	1.13609	21.5237	18.6982	6.2366	3.10071	523.348	6.50514	8.55211
C54	147.111	3749.33	1.79444	17.2377	8.35721	1509.15	51.1667	35.6667	44.1333	1124.8	0.538333	5.17132	2.50716	452.744	1.06269	25.4864	12.1979	9.60617	4.65727	841.01	9.74118	12.301
C55	137.444	3411.67	2.35778	19.1448	9.4644	1190.45	47.3333	32.3333	30.1707	748.902	0.517561	4.20252	2.07755	261.319	1.15198	24.8222	17.1544	8.11986	4.01412	504.904	9.10792	12.071
C56	153.444	3823.33	2.41222	21.0423	10.4137	911.857	51	35.6667	38.3611	955.833	0.603056	5.26057	2.60343	227.964	1.03838	24.9167	15.7205	8.7232	4.31707	378.015	9.98388	11.0933
C57	143.444	3166.67	2.13	15.4955	7.63167	1149.98	46.3333	32.3333	37.9706	838.235	0.563824	4.10176	2.02015	304.407	1.03408	22.0759	14.849	7.2749	3.58294	539.897	9.9254	14.7753
C58	151.222	3036.67	2.40778	17.0166	8.41668	1118.56	41	28.6667	45.3667	911	0.722333	5.10497	2.525	335.567	1.02057	20.0808	15.9221	7.06734	3.49562	464.559	6.41717	6.75338
C59	151	2833.33	2.45667	21.0094	10.3561	1333.33	41.3333	29.6667	37.75	708.333	0.614167	5.25234	2.58902	333.332	1.12583	18.7638	16.2693	8.55198	4.21551	542.738	8.50023	8.29319
C61	153.333	3706.67	2.47	19.1031	9.43682	952.533	41.3333	30.6667	43.125	1042.5	0.694688	5.37275	2.65411	267.9	1.23478	24.1739	16.1087	7.73405	3.82058	385.641	7.50922	7.54517
C63	170.333	3718.33	2.58778	17.5469	8.69942	1342.54	49.3333	33.6667	43.8	956.143	0.665429	4.51206	2.23699	345.225	1.17613	21.8297	15.1924	6.78068	3.36173	518.801	7.76599	10.6037
C64	147.778	3470	2.27556	17.0369	8.44822	1089.5	48.3333	34.6667	40.303	946.364	0.620606	4.64643	2.30406	297.136	1.16842	23.4812	15.3985	7.48693	3.7126	478.784	9.04053	12.3145
C65	144.444	3626.67	2.23222	20.9404	10.3157	1108.2	49.6667	33.6667	33.3333	836.923	0.515128	4.83239	2.38055	255.739	1.05462	25.1077	15.4538	9.38095	4.62129	496.457	8.25187	9.33385
C66	164.111	3704.67	2.54667	17.1143	8.48932	1563.12	49	34.6667	36.925	833.55	0.573	3.85072	1.9101	351.702	1.10494	22.5741	15.5179	6.72028	3.3335	613.79	8.31937	12.4658
C67	150.778	3858.33	2.39667	20.4092	10.0802	1291.67	53	31.6667	37.6944	964.583	0.599167	5.1023	2.52006	322.916	1.12085	25.5895	15.8954	8.51565	4.20594	538.942	8.57024	9.82991
C68	155.444	3666.67	2.51444	20.2804	10.0359	1527.35	49.3333	33	39.9714	942.857	0.646571	5.21497	2.58066	392.746	1.16011	23.5883	16.1758	8.06557	3.99131	607.429	7.37561	8.10772
C69	160.556	3216.67	2.46556	19.2931	9.55429	1135.45	37	26.3333	45.1562	904.688	0.693438	5.4262	2.68714	319.345	1.18754	20.0346	15.3564	7.82507	3.87511	460.525	7.42497	8.67984
C70	160	4512.33	3.03556	18.0777	8.97992	1751.94	54.3333	37.6667	38.9189	1097.59	0.738378	4.39727	2.18431	426.147	1.26667	28.2021	18.9722	5.95531	2.95825	577.139	7.55783	9.90833
C71	137.889	4116.67	2.48556	20.4226	10.0914	1227.07	59	39	35.4571	1058.57	0.639143	5.25153	2.59493	315.532	1.21112	29.855	18.0258	8.21652	4.06002	493.68	7.61422	10.5684
C72	146.889	3540	2.41111	19.0937	9.45098	968.599	47	30.6667	40.0606	965.455	0.657576	5.20739	2.57754	264.163	1.30938	24.0998	16.4145	7.91907	3.91976	401.723	7.97235	8.68923
C73	132.333	1880	1.89556	20.2381	9.96919	1078.44	30	16	41.069	583.448	0.588276	6.2808	3.09389	334.687	1.38287	14.2065	14.3241	10.6766	5.25924	568.929	9.10844	9.42593
C74	163.778	3126.67	2.51778	20.5984	10.1164	1721.54	35.3333	23	46.0625	879.375	0.708125	5.79331	2.84524	484.182	1.23541	19.0909	15.3731	8.1812	4.01799	683.752	7.04678	6.36256
C76	133.778	4306.67	2.98556	19.8716	9.86149	1299.45	65	37.3333	31.6842	1020	0.707105	4.70642	2.33562	307.766	1.05648	32.1927	22.3173	6.6559	3.30307	435.247	7.30517	9.39503
C77	127.667	3673.33	2.31111	19.2627	9.51239	1239.07	58.6667	39.6667	35.9062	1033.12	0.65	5.41764	2.67536	348.489	1.10705	28.7728	18.1027	8.33483	4.11594	536.136	8.39904	11.2997
C78	153.889	3216.67	2.66333	17.82	8.83342	1139.72	46.3333	30	41.9697	877.273	0.726364	4.86001	2.40911	310.833	1.14368	20.9025	17.3069	6.69087	3.31668	427.931	7.80726	9.10968
C79	137	2996.67	2.15556	20.1284	9.88822	1303.76	46.3333	30	36.2647	793.235	0.570588	5.3281	2.61747	345.112	1.00243	21.8735	15.734	9.33791	4.58732	604.836	8.69381	8.20149
C80	140.667	3176.67	2.28444	17.3086	8.55847	1427.12	42.3333	29.6667	40.8387	922.258	0.663226	5.02508	2.48472	414.324	1.18009	22.5829	16.2401	7.57673	3.74641	624.71	9.03259	10.0206
C82	145.333	4040.33	2.55667	17.7652	8.81645	840.713	45	32.6667	36.3333	1010.08	0.639167	4.44131	2.20411	210.178	1.24771	27.8005	17.5917	6.94859	3.44841	328.832	8.70535	8.72067
C83	151.333	3278.33	2.72333	18.9846	9.37187	1247.88	36	24.3333	42.5625	922.031	0.765938	5.33942	2.63584	350.967	1.29515	21.663	17.9956	6.97109	3.44132	458.219	6.90086	8.24073
C84	124.333	3996.67	2.51556	19.9776	9.88957	1192.99	50.3333	34	33.9091	1090	0.686061	5.44843	2.69716	325.36	1.42895	32.1448	20.2324	7.94161	3.93137	474.244	8.03754	7.97251
C85	131.556	4158	2.23111	19.0311	9.41537	1238.38	51.6667	34.6667	31.1579	984.789	0.528421	4.50736	2.22996	293.301	1.45693	31.6064	16.9595	8.52986	4.22004	555.052	9.17978	11.3623
C86	150.333	3311.67	2.36556	18.4747	9.13143	1007.98	44	30	37.5833	827.917	0.591389	4.61868	2.28286	251.996	0.977827	22.0288	15.7354	7.80989	3.86016	426.109	7.91827	8.36817
C87	160	2866.67	2.43889	19.6424	9.72704	1349.15	43.3333	29.3333	38.9189	697.297	0.593243	4.77787	2.36604	328.173	0.997917	17.9167	15.2431	8.05382	3.98831	553.184	8.8492	10.9902
C88	150.444	3505.67	2.55222	19.904	9.87558	1131.27	41.3333	29	37.6111	876.417	0.638056	4.97601	2.46889	282.817	1.21196	23.3021	16.9645	7.79871	3.8694	443.249	7.56639	8.37492
C89	146.444	3380	2.35667	19.7215	9.75427	1149.05	50.3333	28.6667	43.9333	1014	0.707	5.91646	2.92628	344.715	1.27238	23.0804	16.0926	8.3684	4.13901	487.574	9.00802	10.9467
C90	156	3973	2.69222	17.8844	8.83255	1376.97	45.3333	31	37.9459	966.405	0.654865	4.35026	2.14846	334.938	1.20299	25.4679	17.2578	6.64299	3.28077	511.462	7.80809	10.8417
C91	160.889	3476.67	2.65	18.0671	8.94917	1061.41	38.3333	26.3333	42.5882	920.294	0.701471	4.78246	2.3689	280.962	1.24309	21.6091	16.471	6.81776	3.37704	400.532	7.66709	9.44554
C92	169.556	4043.33	3.11111	16.9324	8.45373	1518.79	34.3333	24.6667	44.8824	1070.29	0.823529	4.48211	2.23775	402.033	1.20118	23.8467	18.3486	5.44256	2.71727	488.182	7.44679	6.68794
C93	143.778	3546.33	2.76333	20.6334	10.1572	2133.76	36	26.3333	39.2121	967.182	0.753636	5.6273	2.77015	581.935	1.47682	24.6654	19.2195	7.46686	3.67571	772.17	7.7121	7.4958
C94	148.667	3176.67	2.45222	21.0284	10.3506	1612.22	33	24	38.2286	816.857	0.630571	5.40731	2.66158	414.57	1.30493	21.3677	16.4948	8.57526	4.22091	657.452	7.12596	8.80714
C95	154.333	3106.67	2.37111	16.8094	8.34271	1412.23	39.3333	27.6667	38.5833	776.667	0.592778	4.20236	2.08568	353.058	1.0324	20.1296	15.3636	7.08927	3.51848	595.598	8.59934	9.83789
C96	170.778	4154	2.70778	18.4449	9.16916	1263.61	37.3333	27.6667	41.5405	1010.43	0.658649	4.4866	2.23034	307.364	1.22576	24.324	15.8556	6.81183	3.38623	466.658	6.9327	8.47962
C97	135.444	2611.67	2.34111	18.8382	9.3533	1906.71	46	28	32.0789	618.553	0.554474	4.46169	2.21526	451.589	1.19114	19.2822	17.2847	8.04671	3.99524	814.447	8.03275	9.05518
C98	156.778	3169	2.21556	16.6445	8.20487	975.805	32.6667	26.3333	38.1351	770.838	0.538919	4.04865	1.99578	237.358	1.0078	20.2133	14.1318	7.51255	3.7033	440.434	6.92177	7.90729
C99	148.222	2796.67	2.10444	18.5449	9.08929	936.569	35.6667	25.3333	41.6875	786.562	0.591875	5.21576	2.55636	263.41	1.01199	18.8681	14.1979	8.81226	4.31909	445.043	7.58817	8.39147
C100	164	3944.33	2.48111	21.3608	10.5422	1070.48	48.6667	30	49.2	1183.3	0.744333	6.40824	3.16267	321.145	1.10366	24.0508	15.1287	8.60937	4.249	431.453	6.49619	9.46989
C101	149.333	3500	2.47778	19.0716	9.46171	1408.75	54	35	40.7273	954.545	0.675758	5.20134	2.58047	384.204	1.2433	23.4375	16.5923	7.69705	3.81863	568.553	7.6287	11.0209
C102	140.333	3376.67	2.52111	18.759	9.2876	870.986	45	29.6667	40.7419	980.323	0.731935	5.44615	2.6964	252.867	1.13539	24.0618	17.9652	7.44075	3.68393	345.477	7.33363	9.71989
C104	157.333	2830	2.66667	17.4063	8.62872	1046.9	34.6667	24	45.6774	821.613	0.774194	5.05344	2.50511	303.938	0.997881	17.9873	16.9492	6.52736	3.23577	392.587	6.30792	6.87439
C105	138.667	2800	2.43556	24.5345	12.08	1104.19	36	25.6667	36.7059	741.176	0.644706	6.49443	3.19763	292.286	1.1274	20.1923	17.5641	10.0735	4.95983	453.364	6.49544	7.58337
C106	148.111	3966.67	2.66778	19.1185	9.47827	1262.36	47.6667	30	35.0789	939.474	0.631842	4.52806	2.24485	298.98	1.30983	26.7817	18.012	7.16645	3.55287	473.187	8.66597	10.9321
C107
C108	157.556	3110	2.26	17.0643	8.44274	1110.1	35.3333	25.3333	48.8966	965.172	0.701379	5.29581	2.62016	344.514	1.0811	19.7391	14.3441	7.55056	3.73572	491.195	6.32252	6.26075
C109	168.778	2966.67	2.36	17.8522	8.81548	965.559	36.3333	24.6667	50.6333	890	0.708	5.35567	2.64464	289.668	1.07242	17.5774	13.9829	7.5645	3.73537	409.135	6.61252	7.32352
C110	160.667	2756.67	2.44333	18.3798	9.07908	1298.68	38.3333	27.6667	42.5294	729.706	0.646765	4.86524	2.40329	343.769	1.04357	17.1577	15.2075	7.52243	3.71586	531.522	7.31014	8.17338
C111	149.444	4010.33	2.68	21.8221	10.8206	1258.37	36.6667	26.3333	38.4286	1031.23	0.689143	5.61139	2.78244	323.582	1.24684	26.8349	17.9331	8.14256	4.03754	469.542	6.82711	7.36729
C112	189	3530	3.19111	18.7687	9.24185	2190.75	32.6667	24.3333	48.6	907.714	0.820571	4.82624	2.37648	563.335	1.21693	18.6772	16.8842	5.88156	2.89612	686.516	5.80223	7.44995
C113	156.333	2826.67	2.80667	17.9327	8.90242	2012.86	37.3333	27.6667	42.6364	770.909	0.765455	4.89073	2.42793	548.963	1.14712	18.081	17.9531	6.38932	3.17188	717.173	7.23001	8.30745
C114	143.111	4936.67	3.09556	19.4804	9.64996	634.026	66	37.6667	40.25	1388.44	0.870625	5.47888	2.71405	178.32	1.07376	34.4953	21.6304	6.29304	3.11736	204.818	9.12958	10.2045
C115	155.889	4010.67	3.11222	16.8247	8.38542	1418.52	56	35	37.9189	975.568	0.757027	4.09248	2.0397	345.045	1.20171	25.7277	19.9644	5.40599	2.69435	455.79	8.06783	8.34891
C116	134.778	3813.33	2.78333	20.6021	10.2199	1558.16	69	42.3333	39.129	1107.1	0.808065	5.98126	2.96707	452.369	1.13026	28.2935	20.6513	7.40196	3.67183	559.817	6.38523	7.06229
C117	153.778	4116.67	2.67778	20.6867	10.283	1530.05	39.3333	25.3333	43.25	1157.81	0.753125	5.81813	2.89209	430.326	1.4198	26.7702	17.4133	7.72532	3.84013	571.387	7.2166	8.07651
C119	157.222	5100	2.63111	20.0387	9.87996	910.89	56	37.3333	38.2432	1240.54	0.64	4.87427	2.40323	221.568	1.26572	32.4382	16.735	7.61604	3.75505	346.2	8.13345	12.8154
C120	143	4470	2.60111	17.66	8.7447	1215.49	61	43.3333	33.8684	1058.68	0.616053	4.18262	2.07111	287.88	1.12121	31.2587	18.1896	6.78939	3.36191	467.298	8.09996	10.505
C122	158.778	3990	2.69222	17.1172	8.45424	1381.07	47	29.3333	46.0968	1158.39	0.781613	4.96951	2.45446	400.955	1.25122	25.1295	16.9559	6.35802	3.14025	512.984	6.70202	6.33715
C123	170.778	4990	2.79778	20.9839	10.3481	1689.54	48.6667	34.3333	45.2059	1320.88	0.740588	5.55456	2.7392	447.231	1.44437	29.2193	16.3826	7.5002	3.69868	603.886	7.46505	9.44584
C124	180.333	4696.67	2.63	18.5923	9.21389	1142.84	43.6667	28.3333	45.0833	1174.17	0.6575	4.64806	2.30347	285.711	1.32717	26.0444	14.5841	7.0693	3.50338	434.541	7.60456	9.0998
C125	179.333	3816.67	2.49778	20.3498	10.0673	1485.62	46	31.3333	44.8333	954.167	0.624444	5.08746	2.51683	371.404	1.26394	21.2825	13.9281	8.14718	4.03051	594.776	8.52669	10.3523
C126	159.222	4370	2.70556	18.9811	9.40009	2187.41	52.3333	37.3333	38.7297	1062.97	0.658108	4.61701	2.28651	532.072	1.48221	27.4459	16.9923	7.01558	3.47436	808.487	8.01068	10.0241
C127	156.556	4414.67	2.48667	21.9164	10.8181	1208.65	50.3333	36.6667	39.1389	1103.67	0.621667	5.47909	2.70451	302.163	1.10078	28.1987	15.8836	8.81355	4.35043	486.054	7.76273	10.7458
C128	175	5076.67	2.69111	17.5889	8.72684	1507.59	53.6667	38.3333	40.3846	1171.54	0.621026	4.05897	2.01389	347.906	1.25714	29.0095	15.3778	6.53591	3.24284	560.212	8.2564	12.0019
C129	143.444	4560	2.69556	20.0271	9.97053	1126.2	55.3333	40.6667	39.1212	1243.64	0.735152	5.46193	2.71923	307.145	1.30132	31.7893	18.7916	7.42967	3.69888	417.798	7.42869	11.4662
C130	156.222	4550	2.71556	19.9762	9.84783	1122.69	57	38.6667	41.3529	1204.41	0.718824	5.28782	2.60678	297.182	1.23329	29.1252	17.3826	7.35622	3.62645	413.428	7.43781	11.2138
C131	144.667	4302	2.32111	21.4534	10.5226	1451.27	55.3333	35.6667	39.4545	1173.27	0.63303	5.85092	2.8698	395.801	1.0553	29.7373	16.0445	9.24272	4.53344	625.247	7.41886	11.8684
C132	164.222	4131.67	2.71444	17.0393	8.42375	1112.48	48.3333	33	43.4706	1093.68	0.718529	4.51042	2.22982	294.479	1.28078	25.159	16.5291	6.27729	3.1033	409.836	7.65944	10.0202
C133	157.889	4173.33	2.44333	19.3296	9.54425	1273.06	47.3333	34	41.7941	1104.71	0.646765	5.11667	2.52642	336.987	1.15482	26.4321	15.475	7.91117	3.90624	521.035	7.92269	10.4123
C134	147	3894.33	2.66778	18.011	8.93086	1464.7	49.6667	32	41.3438	1095.28	0.750313	5.06558	2.51181	411.948	1.18141	26.4921	18.1481	6.75129	3.34768	549.035	8.13869	10.1853
C135	177.111	4050	2.97222	18.8545	9.33459	1528.51	46.3333	30.3333	49.8125	1139.06	0.835938	5.30283	2.62535	429.894	1.15182	22.867	16.7817	6.34357	3.14061	514.265	6.59402	10.0349
9311	148.333	4100	2.04111	16.8177	8.33934	1887.82	48.3333	32.3333	40.4545	1118.18	0.556667	4.58663	2.27437	514.861	1.15506	27.6404	13.7603	8.23946	4.08569	924.899	9.51388	11.6997

## Sheet: 矩阵+测定结果3
C1	174.889	3738.33	2.97667	18.5686	9.22694	1130.63	35.6667	26	46.2941	989.559	0.787941	4.91522	2.44243	299.284	1.24269	21.3755	17.0203	6.23805	3.09976	379.831	5.71258	7.51312
C2	154.333	3586.67	1.98222	17.4665	8.60493	1118.41	59.6667	34	47.8966	1113.1	0.615172	5.42065	2.67049	347.092	1.17063	23.2397	12.8438	8.8116	4.34105	564.22	9.7343	11.5174
C3	174.556	4880	2.69333	19.5035	9.65732	998.3	51	35.3333	47.6061	1330.91	0.734545	5.31913	2.63381	272.264	1.17059	27.9567	15.4297	7.2414	3.58564	370.656	7.88325	9.40094
C5	142.667	4984.33	2.41778	20.6473	10.1719	1070.43	51.6667	36.3333	33.7895	1180.5	0.572632	4.89015	2.40913	253.522	1.32009	34.9369	16.947	8.53978	4.20711	442.731	8.58502	13.5844
C6	151.222	4860	2.50556	19.8255	9.77945	1304.13	46.6667	32	40.0294	1286.47	0.663235	5.24791	2.58868	345.211	1.37766	32.1381	16.5687	7.9126	3.90311	520.496	7.74945	11.293
C7	172.111	3850	2.74333	19.7896	9.76621	699.056	47	31.6667	49.9677	1117.74	0.796452	5.74536	2.83535	202.952	1.11556	22.3693	15.9393	7.2137	3.55998	254.82	7.27258	10.1473
C8	170.333	4736.67	2.81667	20.2055	9.96868	1513.52	49.3333	33.3333	45.0882	1253.82	0.745588	5.34851	2.63877	400.637	1.19765	27.8082	16.5362	7.17354	3.53917	537.344	7.76095	11.4106
C9	163.556	4821	2.83778	21.3762	10.5524	1410.93	43.6667	29.3333	40.8889	1205.25	0.709444	5.34406	2.63809	352.733	1.18003	29.4762	17.3505	7.53274	3.71853	497.196	6.46124	10.8717
C10	157.444	4399.33	2.62444	18.9486	9.36379	1590.63	55	36.3333	32.9535	920.791	0.549302	3.96599	1.95986	332.923	1.17502	27.9421	16.669	7.22005	3.56791	606.083	8.395	10.0132
C11	129	2950	2.56111	20.9414	10.3771	532.041	39	27.3333	34.1471	780.882	0.677941	5.54331	2.74689	140.835	1.28424	22.8682	19.8536	8.17669	4.05181	207.739	7.38134	8.99674
C12	135.667	4562.67	1.99556	20.3495	9.90511	2021.43	37.0667	29.6667	33	1109.84	0.485405	4.94988	2.40935	491.699	1	33.6314	14.7093	10.1974	4.96359	1012.97	6.85579	5.90958
C13	174	4500	3.00333	17.2796	8.58977	1316.04	57.3333	39.6667	47.4545	1227.27	0.819091	4.71261	2.34266	358.92	1.09195	25.8621	17.2605	5.75346	2.86008	438.193	8.88938	11.5606
C14	143.667	4285	2.26444	19.2147	9.487	807.986	50	36	41.7097	1244.03	0.657419	5.57845	2.75429	234.577	1.17633	29.826	15.7618	8.48538	4.18955	356.814	8.50981	13.4521
C15	154	4150	2.92667	16.8581	8.36368	1474.74	42.6667	30.3333	42	1131.82	0.798182	4.59765	2.281	402.202	1.24892	26.9481	19.0043	5.76016	2.85775	503.898	6.36295	8.94142
C17	123.778	3566.67	2.32444	17.8112	8.81796	835.981	65.3333	38.3333	33.7576	972.727	0.633939	4.85761	2.4049	227.995	1.12029	28.8151	18.7792	7.66257	3.79358	359.648	8.06071	11.4803
C18	130.444	4696.67	2.86333	18.1883	9.02712	1101.45	65	42	35.5758	1280.91	0.780909	4.96043	2.46194	300.397	1.19591	36.0051	21.9506	6.35213	3.15266	384.676	7.14086	10.0364
C19	180.222	4236.67	2.59889	18.291	9.05008	1951.03	52.6667	34.6667	54.0667	1271	0.779667	5.48729	2.71502	585.308	1.2762	23.508	14.4205	7.038	3.48229	750.716	7.2159	8.63127
C20	140.778	3270	2.52	19.693	9.76565	1509.63	50.6667	32	32.4872	754.615	0.581538	4.54453	2.25361	348.375	1.09866	23.2281	17.9006	7.81467	3.87526	599.058	7.88139	7.02252
C21	137	3260	2.59222	18.1714	9.02723	1534.11	59	32.3333	32.4474	772.105	0.613947	4.30375	2.13803	363.343	1.12409	23.7956	18.9213	7.00997	3.48243	591.814	8.02958	9.69136
C22	151.111	3925.33	2.57778	20.3832	10.0247	937.711	52.6667	34.3333	36.7568	954.811	0.627027	4.95808	2.43845	228.092	1.12721	25.9765	17.0588	7.90728	3.88891	363.767	6.88276	11.0673
C23	154.444	3166.67	2.15889	18.4664	9.10966	1886.97	44	26.3333	43.4375	890.625	0.607187	5.19366	2.56209	530.71	1.18058	20.5036	13.9784	8.55364	4.21961	874.047	8.98405	10.8611
C24	148	3933.33	2.47778	16.3761	8.14835	1165.66	57.6667	33.6667	37	983.333	0.619444	4.09401	2.03709	291.414	1.31757	26.5766	16.7417	6.60917	3.28857	470.444	7.37892	8.64066
C25	143.556	3056.67	2.58	18.4706	9.16082	1747.47	34	25	36.9143	786	0.663429	4.74958	2.35564	449.349	1.14706	21.2926	17.9721	7.15914	3.5507	677.313	7.60034	7.40911
C26	143.778	3360	2.53778	19.3078	9.56739	1360.85	43.6667	32	34.0526	795.789	0.601053	4.57291	2.26596	322.306	1.23107	23.3694	17.6507	7.60816	3.76999	536.236	7.912	8.8055
C27	149.111	3370	2.51667	17.8256	8.82226	1185.48	54.6667	32.3333	35.3158	798.158	0.596053	4.22184	2.08948	280.771	0.938897	22.6006	16.8778	7.083	3.50554	471.05	7.6574	10.4818
C28	131.222	2621.33	1.84111	17.5173	8.63551	818.796	54.3333	31.3333	32.8056	655.333	0.460278	4.37932	2.15888	204.699	1.09229	19.9763	14.0305	9.51451	4.69038	444.729	10.7013	8.61161
C29	139.889	4250	2.56444	18.9377	9.40953	1694.68	44	30.6667	35.9714	1092.86	0.659429	4.86971	2.41959	435.776	1.37728	30.3813	18.332	7.38474	3.66923	660.838	8.23917	9.80709
C30	134.111	1486.67	1.92444	24.7333	12.0722	1247.9	29.6667	13	38.9355	431.613	0.55871	7.18063	3.50485	362.293	1.10356	11.0853	14.3496	12.8522	6.27311	648.445	9.14434	12.0779
C31	142.944	4110	2.61333	19.0587	9.40931	1222.88	53	36	32.1625	924.75	0.588	4.2882	2.1171	275.147	1.11232	28.7524	18.2822	7.29285	3.6005	467.938	7.78741	10.1112
C32	168.556	2980	2.10444	17.3492	8.60597	1825.63	38.3333	23.3333	44.6176	788.824	0.557059	4.59243	2.27805	483.255	1.19842	17.6796	12.4852	8.24406	4.08942	867.511	8.20011	8.29403
C33	160.556	4000	2.76	17.3499	8.55299	1124.96	41.6667	30.3333	43.7879	1090.91	0.752727	4.73178	2.33263	306.807	1.18547	24.9135	17.1903	6.28618	3.09891	407.594	7.11353	8.3783
C34	145.222	4320	2.44111	17.976	8.93237	1106.02	50.3333	34	35.3243	1050.81	0.593784	4.37254	2.17274	269.031	1.0811	29.7475	16.8095	7.36386	3.65914	453.08	8.81156	10.7416
C35	153.333	3956.67	2.52222	20.8477	10.3421	1112.05	42	30.3333	49.2857	1271.79	0.810714	6.70105	3.32425	357.444	1.11304	25.8043	16.4493	8.26561	4.1004	440.9	7.56828	9.30246
C36	182.667	3866.67	2.50222	21.3226	10.4969	944.453	37.6667	26.3333	44.4324	940.541	0.608649	5.18657	2.55331	229.732	1.21168	21.1679	13.6983	8.52146	4.19504	377.446	7.40453	9.94338
C37	153.556	3160	2.52889	15.9245	7.92455	6337.74	46	29	39.4857	812.571	0.650286	4.09486	2.03774	1629.71	1.23517	20.5789	16.4689	6.29702	3.13361	2506.14	7.73286	8.60884
C38	141.556	3480	2.65889	17.7536	8.82292	1169.55	43	28.6667	41.0968	1010.32	0.771935	5.15428	2.56149	339.547	1.40581	24.584	18.7834	6.67709	3.31827	439.865	9.29085	7.85676
C39	177.556	3913.33	2.52556	20.4036	10.0203	1046.23	34.3333	25.3333	48.4242	1067.27	0.688788	5.56462	2.7328	285.337	1.22966	22.0401	14.224	8.07886	3.96754	414.259	7.05499	9.18861
C40	174.111	4573.33	3.42778	18.3796	9.11979	1080.82	61	38	52.2333	1372	1.02833	5.51388	2.73594	324.247	0.93044	26.2668	19.6873	5.36196	2.66056	315.313	8.87002	9.26555
C41	159.889	3271	2.67556	19.9342	9.87425	1315	53.3333	32.3333	46.4194	949.645	0.776774	5.78735	2.86672	381.773	1.09868	20.458	16.7338	7.45049	3.69054	491.485	8.66694	9.5689
C42	161.111	3443.67	2.17111	17.4616	8.6608	905.285	46.6667	31.3333	42.6471	911.559	0.574706	4.62219	2.29256	239.634	0.997241	21.3745	13.4759	8.04271	3.98911	416.968	8.77073	14.8023
C43	166.556	3170	2.62889	20.9514	10.3678	1198.06	37.3333	25.3333	42.8286	815.143	0.676	5.3875	2.66602	308.073	1.15677	19.0327	15.7839	7.96967	3.94381	455.729	7.52367	8.61229
C44	166.111	3488	2.39222	17.6422	8.73818	859.35	36	25.6667	45.303	951.273	0.652424	4.81152	2.38314	234.368	1.13177	20.998	14.4013	7.37484	3.65275	359.226	8.07524	8.85996
C45	164.333	3362.33	2.84889	17.2969	8.58445	1491.07	37.3333	26.3333	41.0833	840.583	0.712222	4.32424	2.14611	372.768	1.02231	20.4604	17.336	6.07147	3.01326	523.387	7.18487	7.25836
C46	163.889	3750	3.35778	16.3099	8.16038	1821.15	56	31.6667	43.3824	992.647	0.888824	4.31734	2.1601	482.07	1.13288	22.8814	20.4881	4.85736	2.43029	542.369	6.84381	6.90995
C47	151.333	4433.33	3.07333	18.8925	9.32859	1843.67	56.6667	42	36.8108	1078.38	0.747568	4.59548	2.26912	448.459	1.34361	29.2952	20.3084	6.14724	3.03533	599.891	8.10123	8.95303
C48	154.222	3540	2.54444	19.0349	9.39125	1011.87	44.6667	31	44.7742	1027.74	0.73871	5.52627	2.72649	293.768	1.1866	22.9539	16.4986	7.48097	3.69089	397.678	8.11878	9.86822
C49	140.333	3150	2.46222	20.6678	10.2408	1239.24	50	28	37.1471	833.824	0.651765	5.47088	2.71079	328.035	1.20665	22.4466	17.5455	8.39395	4.15916	503.302	8.04152	7.53274
C50	144.222	3020.67	2.84444	18.022	8.9481	1293.03	39.6667	28.3333	38.1765	799.588	0.752941	4.77052	2.36861	342.272	1.1094	20.9445	19.7227	6.33584	3.14582	454.58	6.51875	7.62382
C51	162.778	3326.67	2.60111	16.6286	8.22821	1381.73	40.3333	25.3333	47.2581	965.806	0.755161	4.82765	2.38884	401.149	1.09761	20.4369	15.9795	6.39287	3.16335	531.209	7.42418	8.57638
C52	155.111	4220	3.35778	21.4005	10.5607	1430.62	40.6667	30	42.303	1150.91	0.915758	5.8365	2.8802	390.168	1.45702	27.2063	21.6476	6.37341	3.14516	426.06	5.93018	8.03975
C53	150.222	3233.33	2.80889	17.5179	8.70954	1470.03	34	26.3333	38.6286	831.429	0.722286	4.5046	2.2396	378.007	1.13609	21.5237	18.6982	6.2366	3.10071	523.348	6.50514	8.55211
C54	147.111	3749.33	1.79444	17.2377	8.35721	1509.15	51.1667	35.6667	44.1333	1124.8	0.538333	5.17132	2.50716	452.744	1.06269	25.4864	12.1979	9.60617	4.65727	841.01	9.74118	12.301
C55	137.444	3411.67	2.35778	19.1448	9.4644	1190.45	47.3333	32.3333	30.1707	748.902	0.517561	4.20252	2.07755	261.319	1.15198	24.8222	17.1544	8.11986	4.01412	504.904	9.10792	12.071
C56	153.444	3823.33	2.41222	21.0423	10.4137	911.857	51	35.6667	38.3611	955.833	0.603056	5.26057	2.60343	227.964	1.03838	24.9167	15.7205	8.7232	4.31707	378.015	9.98388	11.0933
C57	143.444	3166.67	2.13	15.4955	7.63167	1149.98	46.3333	32.3333	37.9706	838.235	0.563824	4.10176	2.02015	304.407	1.03408	22.0759	14.849	7.2749	3.58294	539.897	9.9254	14.7753
C58	151.222	3036.67	2.40778	17.0166	8.41668	1118.56	41	28.6667	45.3667	911	0.722333	5.10497	2.525	335.567	1.02057	20.0808	15.9221	7.06734	3.49562	464.559	6.41717	6.75338
C59	151	2833.33	2.45667	21.0094	10.3561	1333.33	41.3333	29.6667	37.75	708.333	0.614167	5.25234	2.58902	333.332	1.12583	18.7638	16.2693	8.55198	4.21551	542.738	8.50023	8.29319
C61	153.333	3706.67	2.47	19.1031	9.43682	952.533	41.3333	30.6667	43.125	1042.5	0.694688	5.37275	2.65411	267.9	1.23478	24.1739	16.1087	7.73405	3.82058	385.641	7.50922	7.54517
C63	170.333	3718.33	2.58778	17.5469	8.69942	1342.54	49.3333	33.6667	43.8	956.143	0.665429	4.51206	2.23699	345.225	1.17613	21.8297	15.1924	6.78068	3.36173	518.801	7.76599	10.6037
C64	147.778	3470	2.27556	17.0369	8.44822	1089.5	48.3333	34.6667	40.303	946.364	0.620606	4.64643	2.30406	297.136	1.16842	23.4812	15.3985	7.48693	3.7126	478.784	9.04053	12.3145
C65	144.444	3626.67	2.23222	20.9404	10.3157	1108.2	49.6667	33.6667	33.3333	836.923	0.515128	4.83239	2.38055	255.739	1.05462	25.1077	15.4538	9.38095	4.62129	496.457	8.25187	9.33385
C66	164.111	3704.67	2.54667	17.1143	8.48932	1563.12	49	34.6667	36.925	833.55	0.573	3.85072	1.9101	351.702	1.10494	22.5741	15.5179	6.72028	3.3335	613.79	8.31937	12.4658
C67	150.778	3858.33	2.39667	20.4092	10.0802	1291.67	53	31.6667	37.6944	964.583	0.599167	5.1023	2.52006	322.916	1.12085	25.5895	15.8954	8.51565	4.20594	538.942	8.57024	9.82991
C68	155.444	3666.67	2.51444	20.2804	10.0359	1527.35	49.3333	33	39.9714	942.857	0.646571	5.21497	2.58066	392.746	1.16011	23.5883	16.1758	8.06557	3.99131	607.429	7.37561	8.10772
C69	160.556	3216.67	2.46556	19.2931	9.55429	1135.45	37	26.3333	45.1562	904.688	0.693438	5.4262	2.68714	319.345	1.18754	20.0346	15.3564	7.82507	3.87511	460.525	7.42497	8.67984
C70	160	4512.33	3.03556	18.0777	8.97992	1751.94	54.3333	37.6667	38.9189	1097.59	0.738378	4.39727	2.18431	426.147	1.26667	28.2021	18.9722	5.95531	2.95825	577.139	7.55783	9.90833
C71	137.889	4116.67	2.48556	20.4226	10.0914	1227.07	59	39	35.4571	1058.57	0.639143	5.25153	2.59493	315.532	1.21112	29.855	18.0258	8.21652	4.06002	493.68	7.61422	10.5684
C72	146.889	3540	2.41111	19.0937	9.45098	968.599	47	30.6667	40.0606	965.455	0.657576	5.20739	2.57754	264.163	1.30938	24.0998	16.4145	7.91907	3.91976	401.723	7.97235	8.68923
C73	132.333	1880	1.89556	20.2381	9.96919	1078.44	30	16	41.069	583.448	0.588276	6.2808	3.09389	334.687	1.38287	14.2065	14.3241	10.6766	5.25924	568.929	9.10844	9.42593
C74	163.778	3126.67	2.51778	20.5984	10.1164	1721.54	35.3333	23	46.0625	879.375	0.708125	5.79331	2.84524	484.182	1.23541	19.0909	15.3731	8.1812	4.01799	683.752	7.04678	6.36256
C76	133.778	4306.67	2.98556	19.8716	9.86149	1299.45	65	37.3333	31.6842	1020	0.707105	4.70642	2.33562	307.766	1.05648	32.1927	22.3173	6.6559	3.30307	435.247	7.30517	9.39503
C77	127.667	3673.33	2.31111	19.2627	9.51239	1239.07	58.6667	39.6667	35.9062	1033.12	0.65	5.41764	2.67536	348.489	1.10705	28.7728	18.1027	8.33483	4.11594	536.136	8.39904	11.2997
C78	153.889	3216.67	2.66333	17.82	8.83342	1139.72	46.3333	30	41.9697	877.273	0.726364	4.86001	2.40911	310.833	1.14368	20.9025	17.3069	6.69087	3.31668	427.931	7.80726	9.10968
C79	137	2996.67	2.15556	20.1284	9.88822	1303.76	46.3333	30	36.2647	793.235	0.570588	5.3281	2.61747	345.112	1.00243	21.8735	15.734	9.33791	4.58732	604.836	8.69381	8.20149
C80	140.667	3176.67	2.28444	17.3086	8.55847	1427.12	42.3333	29.6667	40.8387	922.258	0.663226	5.02508	2.48472	414.324	1.18009	22.5829	16.2401	7.57673	3.74641	624.71	9.03259	10.0206
C82	145.333	4040.33	2.55667	17.7652	8.81645	840.713	45	32.6667	36.3333	1010.08	0.639167	4.44131	2.20411	210.178	1.24771	27.8005	17.5917	6.94859	3.44841	328.832	8.70535	8.72067
C83	151.333	3278.33	2.72333	18.9846	9.37187	1247.88	36	24.3333	42.5625	922.031	0.765938	5.33942	2.63584	350.967	1.29515	21.663	17.9956	6.97109	3.44132	458.219	6.90086	8.24073
C84	124.333	3996.67	2.51556	19.9776	9.88957	1192.99	50.3333	34	33.9091	1090	0.686061	5.44843	2.69716	325.36	1.42895	32.1448	20.2324	7.94161	3.93137	474.244	8.03754	7.97251
C85	131.556	4158	2.23111	19.0311	9.41537	1238.38	51.6667	34.6667	31.1579	984.789	0.528421	4.50736	2.22996	293.301	1.45693	31.6064	16.9595	8.52986	4.22004	555.052	9.17978	11.3623
C86	150.333	3311.67	2.36556	18.4747	9.13143	1007.98	44	30	37.5833	827.917	0.591389	4.61868	2.28286	251.996	0.977827	22.0288	15.7354	7.80989	3.86016	426.109	7.91827	8.36817
C87	160	2866.67	2.43889	19.6424	9.72704	1349.15	43.3333	29.3333	38.9189	697.297	0.593243	4.77787	2.36604	328.173	0.997917	17.9167	15.2431	8.05382	3.98831	553.184	8.8492	10.9902
C88	150.444	3505.67	2.55222	19.904	9.87558	1131.27	41.3333	29	37.6111	876.417	0.638056	4.97601	2.46889	282.817	1.21196	23.3021	16.9645	7.79871	3.8694	443.249	7.56639	8.37492
C89	146.444	3380	2.35667	19.7215	9.75427	1149.05	50.3333	28.6667	43.9333	1014	0.707	5.91646	2.92628	344.715	1.27238	23.0804	16.0926	8.3684	4.13901	487.574	9.00802	10.9467
C90	156	3973	2.69222	17.8844	8.83255	1376.97	45.3333	31	37.9459	966.405	0.654865	4.35026	2.14846	334.938	1.20299	25.4679	17.2578	6.64299	3.28077	511.462	7.80809	10.8417
C91	160.889	3476.67	2.65	18.0671	8.94917	1061.41	38.3333	26.3333	42.5882	920.294	0.701471	4.78246	2.3689	280.962	1.24309	21.6091	16.471	6.81776	3.37704	400.532	7.66709	9.44554
C92	169.556	4043.33	3.11111	16.9324	8.45373	1518.79	34.3333	24.6667	44.8824	1070.29	0.823529	4.48211	2.23775	402.033	1.20118	23.8467	18.3486	5.44256	2.71727	488.182	7.44679	6.68794
C93	143.778	3546.33	2.76333	20.6334	10.1572	2133.76	36	26.3333	39.2121	967.182	0.753636	5.6273	2.77015	581.935	1.47682	24.6654	19.2195	7.46686	3.67571	772.17	7.7121	7.4958
C94	148.667	3176.67	2.45222	21.0284	10.3506	1612.22	33	24	38.2286	816.857	0.630571	5.40731	2.66158	414.57	1.30493	21.3677	16.4948	8.57526	4.22091	657.452	7.12596	8.80714
C95	154.333	3106.67	2.37111	16.8094	8.34271	1412.23	39.3333	27.6667	38.5833	776.667	0.592778	4.20236	2.08568	353.058	1.0324	20.1296	15.3636	7.08927	3.51848	595.598	8.59934	9.83789
C96	170.778	4154	2.70778	18.4449	9.16916	1263.61	37.3333	27.6667	41.5405	1010.43	0.658649	4.4866	2.23034	307.364	1.22576	24.324	15.8556	6.81183	3.38623	466.658	6.9327	8.47962
C97	135.444	2611.67	2.34111	18.8382	9.3533	1906.71	46	28	32.0789	618.553	0.554474	4.46169	2.21526	451.589	1.19114	19.2822	17.2847	8.04671	3.99524	814.447	8.03275	9.05518
C98	156.778	3169	2.21556	16.6445	8.20487	975.805	32.6667	26.3333	38.1351	770.838	0.538919	4.04865	1.99578	237.358	1.0078	20.2133	14.1318	7.51255	3.7033	440.434	6.92177	7.90729
C99	148.222	2796.67	2.10444	18.5449	9.08929	936.569	35.6667	25.3333	41.6875	786.562	0.591875	5.21576	2.55636	263.41	1.01199	18.8681	14.1979	8.81226	4.31909	445.043	7.58817	8.39147
C100	164	3944.33	2.48111	21.3608	10.5422	1070.48	48.6667	30	49.2	1183.3	0.744333	6.40824	3.16267	321.145	1.10366	24.0508	15.1287	8.60937	4.249	431.453	6.49619	9.46989
C101	149.333	3500	2.47778	19.0716	9.46171	1408.75	54	35	40.7273	954.545	0.675758	5.20134	2.58047	384.204	1.2433	23.4375	16.5923	7.69705	3.81863	568.553	7.6287	11.0209
C102	140.333	3376.67	2.52111	18.759	9.2876	870.986	45	29.6667	40.7419	980.323	0.731935	5.44615	2.6964	252.867	1.13539	24.0618	17.9652	7.44075	3.68393	345.477	7.33363	9.71989
C104	157.333	2830	2.66667	17.4063	8.62872	1046.9	34.6667	24	45.6774	821.613	0.774194	5.05344	2.50511	303.938	0.997881	17.9873	16.9492	6.52736	3.23577	392.587	6.30792	6.87439
C105	138.667	2800	2.43556	24.5345	12.08	1104.19	36	25.6667	36.7059	741.176	0.644706	6.49443	3.19763	292.286	1.1274	20.1923	17.5641	10.0735	4.95983	453.364	6.49544	7.58337
C106	148.111	3966.67	2.66778	19.1185	9.47827	1262.36	47.6667	30	35.0789	939.474	0.631842	4.52806	2.24485	298.98	1.30983	26.7817	18.012	7.16645	3.55287	473.187	8.66597	10.9321
C108	157.556	3110	2.26	17.0643	8.44274	1110.1	35.3333	25.3333	48.8966	965.172	0.701379	5.29581	2.62016	344.514	1.0811	19.7391	14.3441	7.55056	3.73572	491.195	6.32252	6.26075
C109	168.778	2966.67	2.36	17.8522	8.81548	965.559	36.3333	24.6667	50.6333	890	0.708	5.35567	2.64464	289.668	1.07242	17.5774	13.9829	7.5645	3.73537	409.135	6.61252	7.32352
C110	160.667	2756.67	2.44333	18.3798	9.07908	1298.68	38.3333	27.6667	42.5294	729.706	0.646765	4.86524	2.40329	343.769	1.04357	17.1577	15.2075	7.52243	3.71586	531.522	7.31014	8.17338
C111	149.444	4010.33	2.68	21.8221	10.8206	1258.37	36.6667	26.3333	38.4286	1031.23	0.689143	5.61139	2.78244	323.582	1.24684	26.8349	17.9331	8.14256	4.03754	469.542	6.82711	7.36729
C112	189	3530	3.19111	18.7687	9.24185	2190.75	32.6667	24.3333	48.6	907.714	0.820571	4.82624	2.37648	563.335	1.21693	18.6772	16.8842	5.88156	2.89612	686.516	5.80223	7.44995
C113	156.333	2826.67	2.80667	17.9327	8.90242	2012.86	37.3333	27.6667	42.6364	770.909	0.765455	4.89073	2.42793	548.963	1.14712	18.081	17.9531	6.38932	3.17188	717.173	7.23001	8.30745
C114	143.111	4936.67	3.09556	19.4804	9.64996	634.026	66	37.6667	40.25	1388.44	0.870625	5.47888	2.71405	178.32	1.07376	34.4953	21.6304	6.29304	3.11736	204.818	9.12958	10.2045
C115	155.889	4010.67	3.11222	16.8247	8.38542	1418.52	56	35	37.9189	975.568	0.757027	4.09248	2.0397	345.045	1.20171	25.7277	19.9644	5.40599	2.69435	455.79	8.06783	8.34891
C116	134.778	3813.33	2.78333	20.6021	10.2199	1558.16	69	42.3333	39.129	1107.1	0.808065	5.98126	2.96707	452.369	1.13026	28.2935	20.6513	7.40196	3.67183	559.817	6.38523	7.06229
C117	153.778	4116.67	2.67778	20.6867	10.283	1530.05	39.3333	25.3333	43.25	1157.81	0.753125	5.81813	2.89209	430.326	1.4198	26.7702	17.4133	7.72532	3.84013	571.387	7.2166	8.07651
C119	157.222	5100	2.63111	20.0387	9.87996	910.89	56	37.3333	38.2432	1240.54	0.64	4.87427	2.40323	221.568	1.26572	32.4382	16.735	7.61604	3.75505	346.2	8.13345	12.8154
C120	143	4470	2.60111	17.66	8.7447	1215.49	61	43.3333	33.8684	1058.68	0.616053	4.18262	2.07111	287.88	1.12121	31.2587	18.1896	6.78939	3.36191	467.298	8.09996	10.505
C122	158.778	3990	2.69222	17.1172	8.45424	1381.07	47	29.3333	46.0968	1158.39	0.781613	4.96951	2.45446	400.955	1.25122	25.1295	16.9559	6.35802	3.14025	512.984	6.70202	6.33715
C123	170.778	4990	2.79778	20.9839	10.3481	1689.54	48.6667	34.3333	45.2059	1320.88	0.740588	5.55456	2.7392	447.231	1.44437	29.2193	16.3826	7.5002	3.69868	603.886	7.46505	9.44584
C124	180.333	4696.67	2.63	18.5923	9.21389	1142.84	43.6667	28.3333	45.0833	1174.17	0.6575	4.64806	2.30347	285.711	1.32717	26.0444	14.5841	7.0693	3.50338	434.541	7.60456	9.0998
C125	179.333	3816.67	2.49778	20.3498	10.0673	1485.62	46	31.3333	44.8333	954.167	0.624444	5.08746	2.51683	371.404	1.26394	21.2825	13.9281	8.14718	4.03051	594.776	8.52669	10.3523
C126	159.222	4370	2.70556	18.9811	9.40009	2187.41	52.3333	37.3333	38.7297	1062.97	0.658108	4.61701	2.28651	532.072	1.48221	27.4459	16.9923	7.01558	3.47436	808.487	8.01068	10.0241
C127	156.556	4414.67	2.48667	21.9164	10.8181	1208.65	50.3333	36.6667	39.1389	1103.67	0.621667	5.47909	2.70451	302.163	1.10078	28.1987	15.8836	8.81355	4.35043	486.054	7.76273	10.7458
C128	175	5076.67	2.69111	17.5889	8.72684	1507.59	53.6667	38.3333	40.3846	1171.54	0.621026	4.05897	2.01389	347.906	1.25714	29.0095	15.3778	6.53591	3.24284	560.212	8.2564	12.0019
C129	143.444	4560	2.69556	20.0271	9.97053	1126.2	55.3333	40.6667	39.1212	1243.64	0.735152	5.46193	2.71923	307.145	1.30132	31.7893	18.7916	7.42967	3.69888	417.798	7.42869	11.4662
C130	156.222	4550	2.71556	19.9762	9.84783	1122.69	57	38.6667	41.3529	1204.41	0.718824	5.28782	2.60678	297.182	1.23329	29.1252	17.3826	7.35622	3.62645	413.428	7.43781	11.2138
C131	144.667	4302	2.32111	21.4534	10.5226	1451.27	55.3333	35.6667	39.4545	1173.27	0.63303	5.85092	2.8698	395.801	1.0553	29.7373	16.0445	9.24272	4.53344	625.247	7.41886	11.8684
C132	164.222	4131.67	2.71444	17.0393	8.42375	1112.48	48.3333	33	43.4706	1093.68	0.718529	4.51042	2.22982	294.479	1.28078	25.159	16.5291	6.27729	3.1033	409.836	7.65944	10.0202
C133	157.889	4173.33	2.44333	19.3296	9.54425	1273.06	47.3333	34	41.7941	1104.71	0.646765	5.11667	2.52642	336.987	1.15482	26.4321	15.475	7.91117	3.90624	521.035	7.92269	10.4123
C134	147	3894.33	2.66778	18.011	8.93086	1464.7	49.6667	32	41.3438	1095.28	0.750313	5.06558	2.51181	411.948	1.18141	26.4921	18.1481	6.75129	3.34768	549.035	8.13869	10.1853
C135	177.111	4050	2.97222	18.8545	9.33459	1528.51	46.3333	30.3333	49.8125	1139.06	0.835938	5.30283	2.62535	429.894	1.15182	22.867	16.7817	6.34357	3.14061	514.265	6.59402	10.0349
9311	148.333	4100	2.04111	16.8177	8.33934	1887.82	48.3333	32.3333	40.4545	1118.18	0.556667	4.58663	2.27437	514.861	1.15506	27.6404	13.7603	8.23946	4.08569	924.899	9.51388	11.6997
